# Supplementary material for: Endemicity of Toxoplasma infection and its associated risk factors in Cebu, Philippines
Source: PLoS One. 2019 Jun 12;14(6):e0217989. doi: 10.1371/journal.pone.0217989 (PMC6561560; doi:10.1371/journal.pone.0217989)
Supplement: S1 Data — Excel file of raw data obtained for humans. (XLSX) [file pone.0217989.s006.xlsx]

## Sheet: COMBINED n=924
IDC	RST	AGE	AGECAT	SEX	CIV	LOC	LOCCAT	LOCQ	EDU	PRO	PROCAT	PRSM	PRVM	CAT	NUM	YEA	FRE	PO	PET	STR	PRE
1	0	38	1	0	1	58	0	1	6	20	2	0	0	1	3	2	1	1	11	0	0
2	0	24	0	1	0	67	0	1	5	6	2	0	0	1	7	12	2	1	3	1	0
3	0	60	3	0	1	58	0	1	6	32	2	0	0	1	1	15	1	1	1	0	0
4	0	33	1	1	1	58	0	1	5	32	2	0	0	0	0	0	0	0	0	0	0
5	0	28	0	1	0	28	0	3	5	32	2	0	0	0	0	0	1	0	0	1	0
6	0	52	3	1	1	58	0	1	5	32	2	0	0	0	0	0	0	1	2	1	0
7	0	24	0	0	0	58	0	1	5	25	2	0	0	0	0	0	0	0	0	1	0
8	1	23	0	1	1	58	0	1	5	32	2	0	0	1	2	5	1	0	0	0	0
9	0	37	1	0	1	58	0	1	5	32	2	0	0	1	2	10	0	1	3	1	0
10	0	46	2	1	0	70	0	1	5	32	2	0	0	0	0	0	0	0	0	0	0
11	0	34	1	0	0	61	0	1	5	32	2	0	0	0	0	0	0	0	0	0	0
12	0	41	2	1	0	58	0	1	6	32	2	0	0	1		7	1	1	3	0	0
13	0	22	0	0	0	58	0	1	4	0	0	0	0	0	0	0	0	0	0	0	0
14	0	19	0	1	0	71	0	1	5	0	0	0	0	0	0	0	0	0	0	1	0
15	0	52	3	1	1	64	0	1	6	32	2	0	0	1	1	50	1	1	17	1	0
16	0	23	0	0	0	28	0	3	6	32	2	0	0	0	0	0	0	1	2	1	0
17	0	36	1	0	1	39	0	2	6	32	2	0	0	0	0	0	0	1	5	1	0
18	0	38	1	0	1	64	0	1	5	32	2	0	0	1	1	20	1	1	1	1	0
19	1	25	0	1	1	66	0	1	4	0	0	0	0	0	0	0	0	0	0	1	0
20	0	24	0	0	1	64	0	1	5	32	2	0	0	1	10	10	2	1	1	1	0
21	0	34	1	0	1	72	0	1	6	32	2	1	1	0	0	0	0	1	2	1	0
22	0	28	0	0	0	17	0	3	6	32	2	0	0	0	0	0	0	0	0	1	0
23	0	27	0	1	0	28	0	3	6	32	2	0	1	1	1	10	1	1	3	1	0
24	0	20	0	0	0	58	0	1	4	0	0	0	0	1	2	2	2	1	3	1	0
25	0	42	2	0	1	66	0	1	5	32	2	0	0	0	0	0	0	0	0	1	0
26	0	39	1	1	1	66	0	1	5	0	0	0	0	1	1	3	1	1	3	1	0
27	0	39	1	1	1	58	0	1	6	32	2	0	0	0	0	0	0	0	0	1	0
28	0	18	0	1	0	58	0	1	2	10	2	0	0	1	1	4	2	1	3	1	0
29	0	18	0	0	0	58	0	1	2	10	2	0	0	1	1	4	2	1	3	1	0
30	0	24	0	1	0	58	0	1	5	52	2	0	0	1	1	4	2	1	3	1	0
31	0	24	0	0	0	28	0	3	5	1	1	0	0	0	0	0	1	1	2	0	0
32	1	35	1	0	0	55	0	1	2	14	2	0	1	1	2	35	2	1	3	1	0
33	1	37	1	0	1	0	0	2	4	25	2	0	0	1	2	5	1	1	1	1	0
34	0	38	1	0	1	58	0	1	5	32	2	0	0	1	1	6	1	1	3	1	0
35	0	34	1	0	1	58	0	1	5	25	2	0	0	1	1	3	2	1	3	1	0
36	0	29	0	1	0	58	0	1	5	25	2	0	0	0	0	0	0	0	0	0	0
37	0	39	1	0	1	58	0	1	5	25	2	0	0	0	0	0	0	1	2	1	0
38	0	47	2	1	1	58	0	1	6	25	2	0	0	1	1	5	1	1	2	1	0
39	0	24	0	1	0	73	0	1	4	25	2	0	0	0	0	0	0	0	0	1	0
40	0	57	3	1	1	58	0	1	5	45	2	0	0	1	1	5	1	1	18	0	0
41	0	19	0	1	0	58	0	1	4	0	0	0	0	0	0	0	0	0	0	1	0
42	0	18	0	1	0	58	0	1	4	0	0	0	0	1	2	10	1	1	2	1	0
43	0	50	2	1	1	58	0	1	5	32	2	0	0	0	0	0	0	0	0	1	0
44	0	54	3	1	1	58	0	1	5	25	2	0	0	1	8	20	1	1	3	1	0
45	0	24	0	0	0	61	0	1	4	0	0	0	0	1	3	1	1	1	3	1	0
46	0	20	0	0	0	39	0	2	4	0	0	0	0	0	0	0	0	0	0	1	0
47	0	27	0	0	1	62	0	1	4	0	0	0	0	1	3	17	1	1	4	1	0
48	0	18	0	0	0	61	0	1	4	0	0	0	0	1	2	10	1	1	3	1	0
49	0	19	0	0	0	64	0	1	4	0	0	0	0	0	0	0	0	0	0	1	0
50	0	27	0	0	0	63	0	1	4	0	0	1	0	1	7	12	1	1	1	1	0
51	0	29	0	0	0	62	0	1	5	25	2	0	0	1	2	8	1	1	3	1	0
52	0	34	1	0	0	62	0	1	5	25	2	0	0	0	0	0	0	1	2	1	0
53	1	21	0	1	0	62	0	1	4	0	0	0	0	1	7	3	1	1	3	1	0
54	0	19	0	1	0	13	0	3	4	0	0	0	0	1	2	3	1	1	3	0	0
55	0	19	0	1	0	77	0	1	4	0	0	0	0	0	0	0	0	1	21	1	0
56	0	18	0	1	0	62	0	1	4	0	0	0	0	1	3	10	0	1	1	0	0
57	1	23	0	0	0	70	0	1	4	0	0	0	0	1	1	2	2	1	3	1	0
58	1	19	0	1	0	61	0	1	4	0	0	0	0	0	0	0	0	0	0	1	0
59	0	20	0	1	0	61	0	1	5	52	2	0	0	1	1	11	1	1	3	1	0
60	1	36	1	0	1	62	0	1	5	25	2	1	0	0	0	0	0	1	2	1	0
61	0	20	0	0	0	62	0	1	4	0	0	0	0	1	2	20	1	1	3	1	0
62	0	50	2	0	1	62	0	1	5	25	2	0	0	1	2	40	1	1	3	1	0
63	0	31	1	0	0	62	0	1	4	19	1	0	0	1	2	10	1	1	24	1	0
64	0	33	1	0	1	62	0	1	4	54	2	0	0	0	0	0	0	0	0	1	0
65	0	50	2	0	1	62	0	1	5	25	2	0	0	0	0	0	0	1	2	1	0
66	0	30	0	0	0	61	0	1	5	25	2	0	0	0	0	0	0	0	0	1	0
67	0	23	0	0	0	62	0	1	4	0	0	0	0	0	0	0	0	0	0	0	0
68	1	18	0	0	0	61	0	1	4	0	0	0	0	0	0	0	0	0	0	1	0
69	1	22	0	0	0	63	0	1	4	0	0	0	0	0	0	0	0	1	2	1	0
70	0	23	0	0	0	63	0	1	4	0	0	0	0	0	0	0	0	0	0	0	1
71	0	20	0	0	0	63	0	1	4	0	0	0	0	0	0	0	1	1	2	1	0
72	0	20	0	0	0	61	0	1	5	0	0	0	0	0	0	0	0	1	21	1	0
73	0	22	0	0	0	61	0	1	4	0	0	0	0	0	0	0	0	1	23	1	0
74	0	21	0	0	0	63	0	1	5	0	0	0	0	0	0	0	0	1	22	1	0
75	0	61	4	1	1	62	0	1	4	25	2	1	0	1	3	5	1	1	3	1	0
76	1	34	1	0	1	62	0	1	5	25	2	0	0	1	5	20	1	1	3	1	0
77	0	20	0	0	0	66	0	1	5	0	0	0	0	0	0	0	0	1	2	1	0
78	0	20	0	0	0	61	0	1	5	0	0	0	0	1	5	20	1	1	22	1	1
79	0	26	0	0	0	63	0	1	4	0	0	0	0	0	0	0	0	1	2	1	0
80	0	23	0	0	0	65	0	1	4	0	0	0	0	0	0	0	0	0	0	1	0
81	0	25	0	0	0	40	0	2	4	0	0	0	0	0	0	0	0	0	0	1	0
82	0	20	0	1	0	62	0	1	4	0	0	0	0	0	0	0	0	1	2	1	0
83	0	29	0	0	1	62	0	1	4	25	2	0	0	0	0	0	0	0	0	1	0
84	0	22	0	0	0	64	0	1	4	0	0	0	0	1	1	1	1	1	3	1	0
85	0	31	1	0	1	62	0	1	4	0	0	0	0	1	10	1	1	1	3	1	0
86	0	23	0	0	0	62	0	1	4	0	0	0	0	0	0	0	0	0	0	1	0
87	1	28	0	0	0	66	0	1	5	0	0	0	0	0	0	0	0	1	20	1	0
88	1	24	0	0	0	4	0	2	4	0	0	0	0	1	1	5	1	1	3	1	0
89	1	29	0	0	1	61	0	1	5	0	0	0	0	0	0	0	0	1	2	1	0
90	0	23	0	0	0	61	0	1	4	0	0	0	0	0	0	0	0	1	21	1	0
91	0	21	0	0	0	62	0	1	4	0	0	0	0	0	0	0	0	0	0	1	0
92	1	24	0	0	0	62	0	1	4	0	0	0	0	0	0	0	0	0	0	1	0
93	1	27	0	0	1	70	0	1	5	25	2	0	1	0	0	0	0	1	2	1	0
94	0	23	0	0	0	63	0	1	4	0	0	0	0	0	0	0	0	0	0	0	0
95	0	22	0	0	0	71	0	1	4	0	0	0	0	0	0	0	1	1	2	1	0
96	0	21	0	1	0	61	0	1	4	0	0	0	0	0	0	0	0	1	2	1	0
97	1	32	1	0	1	70	0	1	5	25	2	0	0	0	0	0	0	0	0	1	0
98	1	19	0	0	0	70	0	1	4	0	0	0	0	1	1	3	2	1	3	1	0
99	0	18	0	0	0	62	0	1	4	0	0	0	0	0	0	0	0	1	11	1	0
100	1	30	0	0	0	62	0	1	5	0	0	0	0	0	0	0	0	0	0	1	0
101	0	19	0	1	0	39	0	2	4	0	0	0	0	1	2	3	1	1	3	1	0
102	1	36	1	0	0	66	0	1	5	25	2	0	0	1	2	36	1	1	1	1	0
103	1	39	1	0	1	62	0	1	5	25	2	0	0	1	10	10	1	1	1	1	0
104	1	50	2	1	1	66	0	1	4	25	2	0	0	0	0	0	1	0	0	1	0
105	0	21	0	1	0	71	0	1	4	53	1	0	1	0	0	0	0	1	20	1	0
106	0	20	0	1	0	74	0	1	4	0	0	0	0	0	0	0	0	0	0	1	0
107	0	25	0	1	0	62	0	1	5	0	0	0	0	1	7	10	1	1	3	1	0
108	1	18	0	1	0	40	0	2	2	0	0	0	0	0	0	0	0	1	2	1	0
109	1	27	0	0	0	50	0	2	5	25	2	0	0	1	1	5	1	0	0	1	0
110	0	20	0	0	0	75	0	1	4	0	0	0	0	1	1	5	1	0	0	1	0
111	0	19	0	1	0	13	0	3	2	0	0	0	0	0	0	0	0	1	19	1	0
112	1	26	0	1	0	13	0	3	4		0	0	0	0	0	0	0	0	0	1	0
113	0	39	1	1	0	13	0	3	5		0	0	0	0	0	0	0	0	0	1	0
114	1	22	0	1	0	13	0	3	2	0	0	0	0	0	0	0	0	1	2	1	0
115	0	19	0	1	0	13	0	3	4	0	0	0	0	0	0	0	0	0	0	1	0
116	0	19	0	1	0	13	0	3	2	0	0	0	0	1	1	12	1	0	1	0	0
117	0	21	0	1	0	13	0	3	2	0	0	0	0	1	1	3	1	0	1	0	0
118	1	41	2	1	0	13	0	3	5		0	0	0	0	0	0	0	1	2	1	0
119	0	25	0	1	0	13	0	3	5		0	0	0	0	0	0	0	1	14	0	0
120	0	27	0	1	0	13	0	3	2		0	0	0	0	0	0	0	0	0	0	0
121	0	34	1	1	0	13	0	3	5		0	0	0	0	0	0	0	0	0	1	0
122	1	26	0	1	0	13	0	3	3		0	0	0	0	0	0	0	1	2	1	0
123	0	21	0	1	0	13	0	3	2	0	0	0	0	0	0	0	0	1	2	1	0
124	0	29	0	0	0	13	0	3	2		0	0	0	1	1	1	1	0	1	1	0
125	0	41	2	1	1	13	0	3	5		0	0	0	0	0	0	0	0	0	0	0
126	0	36	1	1	0	13	0	3	3		0	0	0	0	0	0	0	0	0	0	0
127	0	43	2	0	1	13	0	3	2		0	0	0	0	0	0	0	0	0	0	0
128	1	27	0	0	0	13	0	3	2		0	0	0	1	2	10	2	1	1	1	0
129	0	22	0	1	0	13	0	3	3	0	0	0	0	0	0	0	0	0	0	0	0
130	0	47	2	1	1	13	0	3	3		0	0	0	1	5	2	2	0	1	1	0
131	0	45	2	0	1	13	0	3	2		0	0	0	0	0	0	0	0	0	0	0
132	1	33	1	1	1	13	0	3	4		0	0	0	0	0	0	0	0	0	1	0
133	0	29	0	0	2	13	0	3	2		0	0	0	0	0	0	0	0	0	1	0
134	0	40	1	0	1	13	0	3	4		0	0	0	0	0	0	0	0	0	0	0
135	0	27	0	0	1	13	0	3	4		0	0	0	0	0	0	0	0	0	1	0
136	1	18	0	0	0	13	0	3	3	0	0	0	0	1	1	1	2	1	2	1	0
137	0	40	1	0	1	13	0	3	4		0	0	0	0	0	0	0	0	0	1	0
138	0	44	2	0	1	13	0	3	3		0	0	0	1	8	2	0	1	1	0	0
139	1	35	1	0	1	13	0	3	2		0	0	0	0	0	0	0	0	0	0	0
140	0	30	0	1	0	13	0	3	5		0	0	0	0	0	0	0	0	0	1	0
141	1	27	0	1	0	13	0	3	4		0	0	0	0	0	0	0	1	2	0	0
142	0	43	2	1	0	13	0	3	3		0	0	0	0	0	0	0	0	0	0	0
143	0	54	3	1	0	13	0	3	4		0	0	0	0	0	0	0	0	0	0	0
144	0	28	0	1	0	13	0	3	2		0	0	0	0	0	0	0	0	0	1	0
145	1	42	2	1	1	13	0	3	4		0	0	0	0	0	0	0	0	0	0	0
146	1	32	1	1	1	13	0	3	2		0	0	0	0	0	0	0	1	2	1	0
147	0	40	1	0	1	13	0	3	5		0	0	0	0	0	0	0	0	0	1	0
148	0	38	1	1	1	13	0	3	2		0	0	0	0	0	0	0	0	0	0	0
149	1	45	2	1	1	13	0	3	3		0	0	0	0	0	0	0	1	2	1	0
150	0	33	1	1	0	13	0	3	3		0	0	0	0	0	0	0	0	0	1	0
151	0	36	1	1	1	13	0	3	5		0	0	0	0	0	0	0	0	0	1	0
152	0	19	0	1	0	13	0	3	2	0	0	0	0	1	2	10	1	1	3	1	0
153	1	21	0	1	2	13	0	3	2	0	0	0	0	1	3	10	2	1	1	1	0
154	1	52	3	1	1	13	0	3	2		0	0	0	1	2	5	2	1	1	1	0
155	0	24	0	1	0	13	0	3	3	0	0	0	0	0	0	0	0	0	0	1	0
156	0	42	2	0	1	13	0	3	4		0	0	0	0	0	0	0	0	0	1	0
157	0	31	1	0	0	28	0	3	5	50	1	0	0	0	0	0	0	1	2	0	0
158	0	22	0	0	0	28	0	3	5	0	0	0	0	0	0	0	0	1	2	0	0
159	0	23	0	1	0	28	0	3	4	0	0	1	0	0	0	0	0	1	2	1	0
160	0	21	0	0	0	28	0	3	4	0	0	0	1	1	7	21	2	1	3	1	0
161	0	25	0	0	0	11	0	3	5	0	0	0	0	0	0	0	0	0	0	1	0
162	0	23	0	0	0	59	0	1	4	0	0	0	1	1	13	23	2	1	3	1	0
163	0	27	0	0	0	17	0	3	5	0	0	0	0	1	3	23	2	1	3	1	0
164	0	27	0	0	0	1	0	2	4	0	0	0	0	0	0	0	2	1	2	1	0
165	0	22	0	0	0	28	0	3	4	0	0	0	0	0	0	0	1	1	2	1	0
166	1	29	0	0	0	38	0	2	5	50	1	0	0	1	7	3	2	1	4	1	0
167	1	24	0	1	0	28	0	3	5	0	0	0	0	0	0	0	0	1	2	1	0
168	0	23	0	1	0	28	0	3	4	0	0	0	0	0	0	0	0	1	11	1	0
169	0	29	0	0	0	28	0	3	4	0	0	0	0	1	2	3	2	1	3	1	0
170	0	27	0	0	0	60	0	1	5	50	1	0	0	1	2	8	0	1	1	1	0
171	1	25	0	0	0	28	0	3	4	0	0	0	0	1	2	1	2	1	15	1	0
172	0	20	0	0	0	57	0	3	4	0	0	0	0	1	2	3	0	1	3	1	0
173	0	40	1	0	1	28	0	3	5	25	2	0	0	0	0	0	0	1	2	1	0
174	0	21	0	0	0	28	0	3	4	0	0	0	0	1	4	1	2	1	3	1	0
175	1	22	0	0	0	28	0	3	4	0	0	0	0	1	1	1	2	1	3	0	0
176	0	22	0	0	0	28	0	3	4	0	0	0	0	0	0	0	2	1	2	0	0
177	0	24	0	0	0	61	0	1	5	58	2	0	0	0	0	0	0	0	0	1	0
178	0	29	0	1	1	61	0	1	5	25	2	0	0	0	0	0	0	0	0	1	0
179	0	30	0	1	0	61	0	1	4	25	2	0	0	0	0	0	0	0	0	1	0
180	0	19	0	1	0	61	0	1	2	0	0	0	0	0	0	0	0	1	2	1	0
181	0	18	0	1	0	61	0	1	0	0	0	0	0	0	0	0	0	0	0	1	0
182	0	18	0	1	0	61	0	1	2	0	0	0	0	0	0	0	0	0	0	1	0
183	0	18	0	1	0	61	0	1	2	0	0	0	0	0	0	0	0	0	0	1	0
184	0	19	0	1	0	4	0	3	4	0	0	0	0	0	0	0	0	1	2	1	0
185	0	29	0	1	0	62	0	1	4	0	0	0	0	0	0	0	0	0	0	1	0
186	1	18	0	1	0	63	0	1	4	0	0	0	0	0	0	0	0	0	0	1	0
187	0	20	0	1	0	63	0	1	4	0	0	0	0	0	0	0	0	0	0	1	0
188	0	19	0	1	0	61	0	1	4	0	0	0	0	0	0	0	0	1	2	1	0
189	0	24	0	1	0	61	0	1	4	0	0	0	0	0	0	0	0	1	2	1	0
190	0	64	4	1	0	64	0	1	4	0	0	0	0	0	0	0	0	0	0	0	0
191	0	24	0	1	2	65	0	1	4	0	0	0	0	1	2	2	0	1	1	1	0
192	0	27	0	1	0	63	0	1	4	0	0	0	0	0	0	0	0	1	16	1	0
193	0	19	0	0	0	39	0	2	4	0	0	0	0	0	0	0	0	1	2	1	0
194	0	19	0	1	0	28	0	3	4	0	0	0	0	0	0	0	0	0	0	1	0
195	1	20	0	1	0	38	0	2	4	0	0	0	0	0	0	0	0	0	0	0	0
196	1	23	0	1	0	14	0	2	4	0	0	0	0	0	0	0	0	0	0	0	0
197	0	19	0	1	0	39	0	2	4	0	0	0	0	0	0	0	0	0	0	0	0
198	1	22	0	1	0	58	0	1	4	0	0	0	0	0	0	0	0	0	0	1	0
199	1	22	0	0	0	66	0	1	4	0	0	0	0	1	3	3	2	1	3	1	0
200	1	23	0	1	0	39	0	2	5	37	2	0	0	0	0	0	0	0	0	1	0
201	0	27	0	1	1	61	0	1	4	5	2	0	0	0	0	0	0	1	8	1	0
202	0	19	0	1	0	61	0	1	4	0	0	0	0	0	0	0	0	1	2	1	0
203	0	21	0	1	0	61	0	1	4	0	0	0	0	0	0	0	0	1	2	0	0
204	1	19	0	1	0	63	0	1	4	0	0	0	0	0	0	0	0	0	0	0	0
205	1	22	0	1	0	39	0	2	4	0	0	0	0	0	0	0	0	1	2	0	0
206	0	48	2	0	1	67	0	1	5	32	2	0	0	1	1	4	2	1	4	0	0
207	0	25	0	0	0	61	0	1	6	32	2	0	1	0	0	0	0	0	0	1	0
208	1	22	0	0	0	40	0	2	5	1	1	0	0	0	0	0	0	1	2	1	0
209	0	30	0	0	1	61	0	1	5	32	2	0	0	0	0	0	0	1	2	1	0
210	0	22	0	1	0	68	0	2	5	1	1	0	0	0	0	0	0	1	2	1	0
211	1	30	0	1	0	63	0	1	5	25	2	0	0	0	0	0	0	0	0	1	0
212	0	40	1	1	1	61	0	1	5	32	2	0	0	0	0	0	0	1	2	1	0
213	1	49	2	1	1	1	0	2	5	0	0	0	0	0	0	0	0	1	2	1	0
214	0	51	3	1	1	61	0	1	5	32	2	0	0	0	0	0	0	0	0	1	0
215	0	33	1	0	1	64	0	1	5	32	2	0	0	0	0	0	0	0	0	1	0
216	1	35	1	0	1	61	0	1	5	32	2	0	0	0	0	0	0	0	0	0	0
217	0	55	3	0	1	61	0	1	6	32	2	1	0	0	0	0	0	0	0	0	0
218	0	37	1	0	1	61	0	1	2	58	2	0	0	0	0	0	0	0	0	1	0
219	0	28	0	0	0	28	0	3	2	13	2	0	0	1	1	2	2	1	2	1	0
220	0	25	0	1	0	28	0	3	4	53	1	0	0	0	0	0	0	0	0	0	0
221	0	49	2	0	1	28	0	3	4	49	2	0	0	1	0	3	2	1	2	0	0
222	0	64	4	0	2	28	0	3	2	53	1	0	0	1	1	10	2	1	2	1	0
223	0	53	3	0	1	28	0	3	4	53	1	0	0	0	0	0	0	0	0	0	0
224	1	20	0	0	0	28	0	3	4	10	2	0	0	0	0	0	0	0	0	1	1
225	0	22	0	1	0	28	0	3	4	47	2	0	0	0	0	0	0	0	0	1	0
226	1	43	2	1	0	28	0	3	2	12	2	0	0	0	0	0	1	0	0	1	0
227	0	31	1	0	1	28	0	3	5	49	2	0	0	0	0	0	0	1	2	0	1
228	0	24	0	0	0	28	0	3	4	25	2	0	0	1	0	0	0	1	4	1	0
229	0	21	0	1	0	28	0	3	2	25	2	0	0	0	0	0	0	1	2	1	0
230	0	25	0	1	0	28	0	3	4	10	2	0	0	1	1	15	2	1	2	1	0
231	0	22	0	1	0	28	0	3	2	54	2	0	0	0	0	10	0	0	0	1	0
232	1	21	0	1	0	28	0	3	4	0	0	0	0	0	0	0	0	1	2	1	0
233	0	60	3	1	1	28	0	3	2		0	0	0	0	0	0	0	0	0	1	0
234	0	69	4	0	2	28	0	3	2	49	2	0	0	0	0	0	0	0	0	0	0
235	1	87	5	0	2	28	0	3	4	14	2	1	1	1	5	29	2	1	0	1	0
236	0	28	0	0	1	28	0	3	2	49	2	0	1	1	1	10	1	1	2	1	1
237	0	51	3	1	1	28	0	3	2	55	2	1	0	1	0	0	0	1	7	1	0
238	1	43	2	0	0	28	0	3	5	53	1	1	0	0	0	0	0	0	0	1	0
239	0	51	3	1	1	28	0	3	2	12	2	1	0	0	0	50	1	0	0	1	0
240	0	46	2	0	1	28	0	3	2	49	2	1	0	0	0	40	0	0	0	1	0
241	0	39	1	0	1	28	0	3	5	10	2	0	1	0	0	0	0	0	0	1	0
242	1	26	0	0	0	28	0	3	3	45	2	0	0	0	0	0	0	0	0	1	0
243	0	41	2	0	1	28	0	3	5	49	2	1	0	0	0	5	0	0	0	1	0
244	0	24	0	0	0	28	0	3	3	10	2	0	0	0	0	0	1	1	2	1	0
245	0	21	0	0	1	28	0	3	2	49	2	0	0	0	0	0	1	1	2	1	1
246	0	26	0	0	0	28	0	3	2	49	2	1	0	0	0	0	1	1	2	1	0
247	1	43	2	1	1	28	0	3	2	55	2	0	0	1	4	1	2	1	2	1	0
248	0	27	0	1	0	28	0	3	2	54	2	0	0	0	0	2	1	0	0	1	0
249	1	20	0	1	0	28	0	3	4	5	2	0	0	1	2	20	2	1	2	1	0
250	1	35	1	0	1	28	0	3	3	13	2	0	0	1	1	2	2	1	2	1	0
251	1	21	0	1	0	28	0	3	4	0	0	0	0	0	0	0	0	0	0	1	0
252	0	20	0	1	0	28	0	3	2	10	2	0	0	0	0	0	0	1	2	1	0
253	0	19	0	0	0	28	0	3	2	0	0	1	0	0	0	0	0	0	0	1	0
254	0	38	1	0	0	28	0	3	4	56	2	0	1	0	0	0	0	1	2	1	0
255	1	20	0	0	0	28	0	3	3	0	0	1	0	0	0	5	1	1	2	1	0
256	1	21	0	0	0	28	0	3	5	0	0	0	1	0	0	0	0	0	0	1	0
257	0	54	3	0	1	28	0	3	5	20	2	0	0	0	0	0	0	1	2	1	0
258	0	25	0	1	0	28	0	3	5	10	2	0	0	0	0	0	0	1	2	1	0
259	0	47	2	0	1	28	0	3	0	47	2	1	0	1	2	2	2	0	1	1	1
260	0	63	4	0	1	28	0	3	2	14	2	1	1	0	0	0	0	0	0	0	0
261	0	63	4	1	1	28	0	3	3	35	2	1	0	0	0	0	0	0	0	1	0
262	0	20	0	1	0	28	0	3	4	0	0	0	0	1	1	5	1	1	2	1	0
263	0	74	5	0	2	28	0	3	0	13	2	0	0	0	0	0	1	0	0	1	0
264	1	21	0	1	1	28	0	3	2	0	0	0	0	0	0	4	2	1	2	1	0
265	0	66	4	1	1	28	0	3	3	5	2	1	0	0	0	0	0	0	0	0	0
266	0	49	2	0	1	28	0	3	5	25	2	0	0	0	0	0	0	0	0	1	0
267	1	50	2	1	1	28	0	3	3	13	2	0	0	1	3	10	2	1	1	1	0
268	0	66	4	0	0	28	0	3	0	49	2	0	0	0	0	0	0	0	0	0	0
269	0	60	3	1	1	28	0	3	4	49	2	0	0	1	1	3	1	1	2	1	0
270	1	75	5	0	1	28	0	3	5	49	2	1	0	1	2	2	2	1	2	0	0
271	1	74	5	1	1	28	0	3	4	5	2	1	0	1	2	5	2	1	2	0	0
272	1	79	5	0	1	28	0	3	4	49	2	0	0	1	4	3	2	1	2	0	0
273	0	44	2	1	1	28	0	3	2	5	2	1	0	1	7	5	2	1	0	0	0
274	0	26	0	0	1	28	0	3	5	7	2	1	0	0	0	0	0	0	0	1	0
275	0	65	4	0	2	28	0	3	2	49	2	1	0	1	1	1	1	1	0	1	0
276	0	21	0	1	0	28	0	3	4	0	0	0	0	1	0	0	1	1	3	0	0
277	0	62	4	1	1	28	0	3	1	55	2	0	0	0	0	0	0	0	0	1	0
278	0	19	0	0	0	28	0	3	2	0	0	0	0	0	0	0	0	0	0	0	0
279	0	63	4	0	1	28	0	3	2	49	2	1	1	0	0	0	0	0	0	0	0
280	1	65	4	0	1	28	0	3	2	13	2	1	0	1	2	2	2	1	2	1	0
281	0	28	0	0	0	28	0	3	3	10	2	0	0	1	1	10	1	1	3	1	0
282	0	80	5	0	1	28	0	3	0	10	2	1	0	1	2	2	1	1	3	0	0
283	0	70	4	0	1	28	0	3	0	10	2	0	0	0	0	0	0	0	0	1	0
284	0	35	1	1	0	28	0	3	0	10	2	0	0	1	2	5	2	1	1	1	0
285	0	67	4	1	0	28	0	3	5	59	2	0	0	0	0	0	0	0	0	0	0
286	0	23	0	1	0	28	0	3	4	0	0	0	0	0	0	0	0	1	2	1	0
287	1	62	4	0	2	28	0	3	5	14	2	0	1	1	1	2	2	1	2	1	0
288	0	28	0	1	0	28	0	3	5	17	2	0	0	1	1	2	2	1	1	1	0
289	1	19	0	1	0	28	0	3	2	0	0	0	0	1	2	11	2	1	2	1	0
290	0	33	1	1	0	28	0	3	5	10	2	0	0	0	0	0	2	1	2	1	0
291	0	27	0	0	0	28	0	3	5	6	2	0	0	0	0	0	2	1	2	1	0
292	0	19	0	1	0	28	0	3	5	7	2	0	0	1	3	5	2	1	3	1	0
293	0	23	0	1	0	28	0	3	4	10	2	0	0	0	0	0	0	1	2	1	0
294	0	23	0	0	0	28	0	3	5	4	1	0	0	1	2	2	2	1	2	1	0
295	0	44	2	0	0	28	0	3	4	49	2	1	0	1	1	2	2	1	2	1	0
296	1	45	2	0	1	28	0	3	5	20	2	0	0	1	1	1	1	1	2	0	0
297	0	30	0	1	0	28	0	3	5	59	2	0	0	1	1	30	2	1	2	1	0
298	0	23	0	0	0	28	0	3	0	61	2	0	0	1	0	0	0	1	1	0	1
299	0	31	1	1	1	28	0	3	5	49	2	0	0	0	0	0	0	0	0	1	0
300	0	79	5	0	0	28	0	3	0	49	2	1	0	1	3	5	0	1	2	1	0
301	0	25	0	1	0	28	0	3	5	7	2	0	0	1	2	2	1	1	2	1	0
302	0	28	0	1	0	28	0	3	4	0	0	0	0	1	3	5	1	1	1	0	0
303	0	24	0	1	0	28	0	3	5	20	2	0	0	1	5	5	2	1	1	1	0
304	1	24	0	1	0	28	0	3	3	10	2	0	0	1	5	1	1	1	3	1	0
305	0	39	1	1	0	28	0	3	3	7	2	0	0	1	2	1	2	1	1	1	0
306	0	53	3	0	1	38	0	2	0	49	2	0	0	1	4	2	2	1	1	0	0
307	0	34	1	0	1	38	0	2	2	49	2	0	0	0	0	0	0	0	16	1	0
308	0	33	1	0	1	38	0	2	3		0	0	0	1	3	15	2	1	6	1	0
309	0	38	1	0	1	38	0	2	3		0	0	0	1	3	2	2	1	1	0	0
310	0	26	0	0	0	38	0	2	3		0	0	0	1	1	5	2	1	3	1	0
311	0	28	0	1	0	38	0	2	5		0	0	0	0	0	0	1	1	2	1	0
312	0	26	0	0	1	38	0	2	5		0	0	0	0	0	0	1	0	2	1	1
313	0	24	0	1	0	38	0	2	4	0	0	0	0	0	0	0	1	0	2	1	0
314	0	42	2	0	1	38	0	2	3		0	0	0	0	0	0	1	1	2	1	0
315	0	41	2	0	1	38	0	2	1		0	1	0	0	0	0	1	1	2	1	0
316	0	66	4	1	1	38	0	2	1	31	2	0	0	0	0	0	2	1	2	1	0
317	0	71	5	0	0	38	0	2	0	31	2	1	0	0	0	0	2	1	2	1	0
318	1	75	5	0	0	38	0	2	0	31	2	1	0	1	2	1	2	1	17	1	0
319	0	42	2	0	1	38	0	2	0		0	1	0	1	4	4	2	1	17	1	0
320	0	67	4	0	1	38	0	2	1	31	2	1	0	0	0	0	2	1	2	1	0
321	0	64	4	1	1	38	0	2	1	31	2	1	0	0	0	0	0	0	0	1	0
322	0	42	2	1	1	38	0	2	3		0	1	0	0	0	0	2	1	6	1	0
323	0	41	2	0	1	38	0	2	3		0	1	1	0	0	0	2	1	6	1	0
324	1	51	3	0	1	38	0	2	2		0	1	1	1	3	15	2	1	2	1	0
325	1	28	0	0	1	38	0	2	3		0	1	0	1	0	6	2	1	6	1	0
326	0	20	0	1	0	38	0	2	3	0	0	0	0	0	0	0	0	1	6	1	0
327	0	40	1	0	1	38	0	2	3		0	1	0	0	0	0	1	1	2	1	0
328	1	27	0	0	1	38	0	2	4		0	1	0	0	0	0	0	1	2	1	0
329	0	28	0	1	1	38	0	2	2	55	2	0	0	0	0	0	0	1	2	1	0
330	0	25	0	1	0	38	0	2	2		0	0	0	1	1	5	2	1	2	1	0
331	0	24	0	0	0	28	0	3	5	0	0	0	0	1	1	2	0	1	2	1	0
332	0	31	1	0	0	28	0	3	3	49	2	0	0	1	2	10	0	1	2	1	0
333	0	44	2	0	1	28	0	3	1	49	2	0	0	0	0	0	0	0	0	1	0
334	0	25	0	1	0	28	0	3	3		0	0	0	0	0	0	0	0	0	0	0
335	0	18	0	0	0	28	0	3	3	0	0	0	0	1	2	1	1	1	4	1	1
336	0	18	0	1	0	28	0	3	3	0	0	0	0	0	0	0	0	0	0	1	0
337	0	18	0	0	0	28	0	3	3	0	0	0	0	0	0	0	0	0	0	0	0
338	0	20	0	1	1	28	0	3	5	0	0	0	0	0	0	0	0	0	0	1	0
339	0	32	1	0	0	28	0	3	3		0	0	0	1	2	1	0	1	2	1	0
340	0	23	0	0	0	28	0	3	3	0	0	0	0	1	1	1	1	1	1	1	0
341	0	43	2	0	2	28	0	3	5		0	0	0	0	0	0	0	0	0	1	0
342	0	18	0	1	0	28	0	3	2	0	0	0	0	0	0	0	0	0	0	1	0
343	0	36	1	0	1	28	0	3	2		0	0	0	0	0	0	0	0	0	1	0
344	0	83	5	0	2	28	0	3	3	31	2	0	0	0	0	0	0	0	0	0	0
345	1	25	0	1	0	28	0	3	5		0	0	0	1	2	23	2	1	2	1	0
346	0	37	1	0	1	28	0	3	5		0	0	0	1	3	5	1	1	2	1	0
347	1	31	1	0	1	28	0	3	5		0	0	0	0	0	0	0	0	0	1	0
348	0	26	0	1	0	28	0	3	3		0	0	0	1	1	1	1	1	1	1	0
349	0	46	2	0	1	28	0	3	4	49	2	0	0	1	2	1	2	0	1	1	0
350	0	23	0	1	0	28	0	3	3	25	2	0	0	0	1	1	1	1	2	1	0
351	0	26	0	1	0	28	0	3	2		0	0	0	1	0	0	0	1	2	1	0
352	1	52	3	0	1	28	0	3	4		0	0	0	1	6	21	2	1	0	0	0
353	0	18	0	0	0	28	0	3	3	0	0	0	0	0	0	0	0	0	0	1	0
354	0	18	0	0	0	28	0	3	3	0	0	0	0	0	0	0	0	0	0	1	0
355	1	18	0	0	0	28	0	3	3	0	0	0	0	1	1	2	1	1	0	1	0
356	0	35	1	0	0	28	0	3	3		0	0	0	1	2	5	1	1	2	0	0
357	0	23	0	0	0	28	0	3	3	25	2	0	0	1	5	20	1	1	2	1	0
358	0	18	0	0	0	28	0	3	3	0	0	0	0	1	1	4	1	1	3	1	0
359	0	24	0	0	0	28	0	3	4		0	0	0	0	0	0	0	0	0	1	0
360	1	18	0	0	0	28	0	3	3	0	0	0	0	1	4	18	2	1	0	1	0
361	0	18	0	0	0	28	0	3	3	0	0	0	0	1	1	16	1	1	2	1	0
362	0	23	0	0	1	28	0	3	3	0	0	0	0	1	1	2	1	1	1	1	0
363	0	18	0	0	0	28	0	3	3	0	0	0	0	1	2	17	0	1	2	1	0
364	0	42	2	0	1	28	0	3	5		0	0	0	0	0	0	0	0	0	0	0
365	0	22	0	1	0	28	0	3	4	10	2	0	0	0	0	0	0	1	2	1	0
366	0	33	1	0	1	28	0	3	4		0	0	0	0	0	0	0	0	0	1	0
367	0	18	0	0	0	28	0	3	3	0	0	0	0	1	7	3	1	1	1	1	0
368	0	19	0	0	0	28	0	3	5	0	0	0	0	1	5	3	1	1	2	1	0
369	0	18	0	0	0	28	0	3	4	0	0	0	0	0	0	0	0	1	2	1	0
370	0	25	0	0	0	28	0	3	3		0	0	0	1	1	2	0	1	2	1	0
371	0	29	0	1	1	28	0	3	3		0	0	0	1	2	10	0	1	2	1	0
372	0	63	4	1	1	28	0	3	5		0	0	0	0	0	0	0	0	0	1	0
373	0	44	2	0	1	28	0	3	0		0	0	0	0	0	0	1	0	0	0	0
374	1	45	2	0	1	28	0	3	0		0	0	0	1	2	1	1	1	4	1	1
375	0	38	1	1	0	28	0	3	5		0	0	0	0	0	0	0	0	0	1	0
376	1	21	0	1	0	28	0	3	0	0	0	0	0	1	1	4	1	1	1	1	0
377	0	19	0	1	1	28	0	3	5	0	0	0	0	0	0	0	1	0	0	1	0
378	0	44	2	0	1	28	0	3	3		0	0	0	1	2	1	0	1	2	1	0
379	0	24	0	1	0	28	0	3	3		0	0	0	1	1	1	1	0	1	1	0
380	0	38	1	0	1	28	0	3	5		0	0	0	0	0	0	1	0	0	1	0
381	0	26	0	1	0	28	0	3	5		0	0	0	0	0	0	0	0	0	1	0
382	1	22	0	1	0	28	0	3	3	0	0	0	0	1	0	1	0	1	2	1	0
383	0	25	0	0	0	28	0	3	0		0	0	0	0	0	0	0	0	0	0	0
384	0	40	1	0	1	28	0	3	3		0	0	1	1	2	1	2	1	2	1	0
385	0	23	0	1	0	28	0	3	3	0	0	0	0	1	3	5	1	1	2	1	0
386	0	18	0	0	0	28	0	3	2	0	0	0	0	0	0	0	0	0	0	1	0
387	0	27	0	1	1	28	0	3	5		0	0	0	1	1	1	1	0	1	1	0
388	0	42	2	0	1	28	0	3	4		0	0	0	1	2	1	2	0	1	1	0
389	1	21	0	0	0	28	0	3	2	0	0	0	0	0	1	1	1	1	2	1	0
390	1	37	1	0	1	28	0	3	3		0	0	0	1	1	15	2	1	1	1	0
391	1	23	0	0	0	28	0	3	5	56	2	0	0	1	6	4	1	1	0	0	0
392	1	49	2	0	1	28	0	3	2		0	0	1	0	0	0	0	0	0	1	0
393	0	46	2	0	1	28	0	3	2		0	1	1	0	0	0	0	0	0	1	0
394	0	21	0	0	0	28	0	3	5	0	0	0	0	1	1	2	1	1	0	1	0
395	0	25	0	0	0	28	0	3	4		0	0	0	1	2	5	1	1	2	0	0
396	0	37	1	1	1	28	0	3	0		0	0	0	1	5	18	1	1	2	1	0
397	1	59	3	0	1	28	0	3	2	49	2	0	1	1	1	4	1	1	3	1	0
398	0	52	3	1	1	28	0	3	3	25	2	1	0	0	0	0	0	0	0	1	0
399	0	29	0	1	0	28	0	3	3		0	0	0	1	4	10	2	1	0	1	0
400	0	31	1	0	0	28	0	3	5		0	0	0	1	1	12	1	1	2	1	0
401	0	50	2	0	1	28	0	3	5		0	0	1	0	1	2	1	1	1	1	0
402	1	24	0	1	0	38	0	2	4		0	1	1	1	2	5	2	1	3	1	0
403	1	21	0	1	0	38	0	2	4	0	0	0	0	1	2	20	2	1	4	1	0
404	0	41	2	0	1	38	0	2	1	25	2	0	0	1	1	2	2	1	3	1	0
405	0	32	1	1	1	38	0	2	2		0	0	0	0	0	0	0	0	0	1	0
406	0	30	0	0	1	38	0	2	3		0	0	0	0	0	0	0	0	18	1	0
407	0	38	1	1	0	38	0	2	4	25	2	0	0	1	1	2	0	1	2	1	0
408	0	36	1	1	1	38	0	2	2	49	2	1	0	0	0	0	0	0	19	1	0
409	0	59	3	1	2	38	0	2	2	55	2	1	0	0	0	0	0	1	2	1	0
410	0	26	0	0	1	38	0	2	3	25	2	0	0	1	4	8	0	1	2	1	0
411	0	42	2	1	1	38	0	2	3		0	0	0	0	0	0	0	0	0	0	0
412	0	37	1	0	0	38	0	2	3	53	1	0	0	1	1	2	0	1	4	1	0
413	0	51	3	0	1	38	0	2	2		0	1	0	1	4	24	1	1	1	1	0
414	0	38	1	0	1	38	0	2	5		0	0	0	0	0	0	0	1	2	1	0
415	0	40	1	0	1	38	0	2	2	49	2	0	0	0	0	0	0	0	0	1	0
416	0	48	2	0	1	38	0	2	2		0	0	0	0	0	0	0	0	0	1	0
417	0	46	2	0	0	38	0	2	3	53	1	0	0	0	0	0	0	1	2	1	0
418	0	46	2	1	1	38	0	2	2		0	1	1	1	5	2	2	1	1	1	0
419	1	38	1	1	0	38	0	2	5		0	0	0	0	0	0	0	0	0	1	0
420	0	43	2	1	1	38	0	2	0		0	0	0	1	1	20	2	1	2	1	0
421	0	48	2	0	1	38	0	2	2		0	0	0	0	0	0	0	1	2	1	0
422	0	37	1	0	0	38	0	2	0		0	0	0	1	3	5	1	1	2	1	0
423	0	41	2	0	1	38	0	2	3		0	0	0	0	0	0	0	0	0	1	0
424	0	28	0	0	1	38	0	2	3		0	0	0	0	0	0	0	0	0	1	0
425	0	41	2	0	1	38	0	2	3	12	2	0	0	1	1	1	1	1	7	1	0
426	0	24	0	0	0	38	0	2	3	25	2	0	0	0	0	0	0	0	0	1	0
427	1	41	2	0	1	38	0	2	5		0	0	0	1	4	20	2	1	2	0	0
428	0	46	2	0	1	38	0	2	2		0	0	0	1	3	2	2	1	3	0	0
429	0	28	0	0	0	38	0	2	3		0	0	0	1	2	3	2	1	2	1	1
430	1	31	1	1	0	38	0	2	2		0	1	1	1	2	0	2	1	2	1	0
431	1	36	1	0	0	38	0	2	3		0	0	0	0	0	0	0	0	0	1	0
432	1	24	0	0	0	38	0	2	3			0	0	1	1	4	2	1	2	1	0
433	1	20	0	1	0	38	0	2	2	0	0	0	0	1	5	5	2	1	1	1	0
434	1	24	0	0	0	38	0	2	4			0	0	0	0	0	0	0	0	1	0
435	1	33	1	0	0	38	0	2	4		0	0	0	0	0	0	0	0	0	1	0
436	0	28	0	1	0	38	0	2	4		0	0	0	0	0	0	0	0	0	0	0
437	0	27	0	1	0	38	0	2	2		0	0	0	1	1	3	1	1	1	0	0
438	0	43	2	0	1	38	0	2	2		0	1	1	1	20	10	1	1	3	0	0
439	1	25	0	0	0	38	0	2	3	13	2	0	0	1	3	6	2	1	7	1	0
440	0	52	3	1	1	38	0	2			0	0	0	1	3	5	2	1	1	1	0
441	1	47	2	1	1	38	0	2	4		0	1	0	1	4	2	2	1	2	1	0
442	0	33	1	1	1	38	0	2	4		0	0	0	0	0	0	0	0	0	1	0
443	0	41	2	0	1	38	0	2	3		0	0	0	1	3	1	1	1	1	0	0
444	1	53	3	0	1	38	0	2	1	60	2	1	0	0	0	0	0	0	2	1	0
445	0	40	1	0	0	38	0	2	4	60	2	0	0	0	0	0	0	1	11	0	0
446	0	38	1	0	1	38	0	2	5		0	1	0	1	1	1	1	1	1	0	0
447	0	22	0	0	0	38	0	2	4	0	0	0	0	1	1	1	1	1	1	0	0
448	0	33	1	0	0	38	0	2	2	60	2	0	0	0	0	0	0	0	0	0	0
449	0			0	0	38	0	2	5	61	2	0	0	1	1	4	0	1	3	1	1
450	0	18	0	1	0	38	0	2	2	0	0	0	0	0	0	0	0	1	1	1	0
451	0	22	0	0	0	38	0	2	4	0	0	0	0	0	0	0	0	0	0	1	0
452	0	27	0	0	0	38	0	2	5		0	0	0	0	0	0	0	0	0	0	0
453	0	36	1	1	0	38	0	2	5	53	1	0	0	1	1	3	2	1	3	1	0
454	0	31	1	0	1	38	0	2	5	61	2	0	0	0	0	0	0	1	2	1	0
455	1	59	3	1	1	38	0	2	3	62	2	1	0	0	0	0	0	0	0	1	0
456	0	33	1	1	1	38	0	2	5	12	2	0	0	0	0	0	0	0	0	0	0
457	0	47	2	0	1	38	0	2	3	53	1	1	0	0	0	0	0	1	2	1	0
458	0	38	1	1	1	38	0	2	3	12	2	0	0	0	0	0	0	0	0	0	0
459	1	36	1	0	1	38	0	2	4	25	2	0	0	1	6	10	2	1	2	0	0
460	0	65	4	0	1	38	0	2	4	20	2	0	0	1	3	5	2	1	2	1	0
461	0	56	3	0	1	38	0	2	4	53	1	0	0	0	0	0	0	0	0	0	0
462	0	37	1	0	1	38	0	2	5	26	2	0	0	0	0	0	0	0	0	1	0
463	0	40	1	0	1	38	0	2	3	53	1	0	0	0	0	0	0	1	6	1	0
464	1	20	0	1	0	38	0	2	2	0	0	0	0	1	1	10	2	1	2	1	0
465	0	25	0	1	0	38	0	2	3	12	2	0	0	1	6	10	1	1	3	1	0
466	0	44	2	0	1	38	0	2	3	53	1	0	0	1	2	5	1	1	3	1	0
467	1	30	0	1	0	38	0	2	4	53	1	0	0	1	4	10	2	1	1	1	0
468	0	24	0	1	0	38	0	2	5	45	2	0	0	0	0	0	0	0	0	1	0
469	0	23	0	1	0	38	0	2	3	10	2	0	0	0	0	0	0	0	0	1	0
470	0	37	1	0	1	38	0	2	3	49	2	0	0	0	0	0	0	1	2	1	0
471	0	32	1	0	0	38	0	2	5	10	2	0	0	1	1	3	2	1	6	1	0
472	0	34	1	0	1	38	0	2	3	49	2	0	0	1	1	10	1	1	3	1	0
473	0	53	3	0	1	38	0	2	3	49	2	0	0	0	0	0	0	1	2	1	0
474	0	64	4	0	1	38	0	2	1	49	2	0	0	1	2	7	0	1	3	0	1
475	0	44	2	0	1	38	0	2	5	5	2	0	0	1	1	2	2	1	3	1	0
476	0	44	2	1	0	38	0	2	4	25	2	0	0	1	1	20	0	1	2	1	0
477	1	48	2	0	1	38	0	2	5	5	2	0	0	1	3	1	2	1	2	1	0
478	0	42	2	1	1	38	0	2	5	12	2	0	0	0	0	0	0	0	0	1	0
479	0	67	4	0	1	38	0	2	1	10	2	0	0	1	4	1	0	1	2	1	0
480	1	61	4	0	1	38	0	2	1	10	2	0	0	0	0	0	0	0	0	1	0
481	1	28	0	0	0	38	0	2	3	16	2	0	0	0	0	0	0	0	0	1	0
482	1	45	2	1	1	38	0	2	3	13	2	0	0	1	3	5	2	1	1	1	0
483	1	48	2	0	1	38	0	2	5	26	2	0	0	0	0	0	0	1	2	1	0
484	1	54	3	0	1	38	0	2	2	53	1	0	0	1	20	6	2	1	1	1	0
485	1	51	3	1	1	38	0	2	5	53	1	0	0	0	0	0	0	1	2	1	0
486	1	63	4	0	1	38	0	2	3	49	2	0	0	0	0	0	0	1	2	1	0
487	1	49	2	0	1	38	0	2	4	49	2	0	0	0	0	0	0	0	0	1	1
488	0	44	2	0	1	38	0	2	3	53	1	0	0	0	0	0	0	1	2	1	0
489	1	56	3	0	1	38	0	2	3	13	2	1	0	1	25	0	2	1	2	1	0
490	0	28	0	0	0	38	0	2	3	49	2	0	0	0	0	0	0	0	0	1	0
491	0	61	4	1	1	38	0	2	1	44	2	0	0	0	0	0	0	0	0	1	0
492	1	68	4	0	0	38	0	2	1	49	2	1	0	0	0	2	0	0	2	1	0
493	1	38	1	0	1	38	0	2	5	5	2	0	0	1	10	3	2	1	2	1	0
494	1	77	5	1	1	38	0	2	1	10	2	0	0	1	20	2	2	1	2	1	0
495	1	25	0	1	0	38	0	2	5	44	2	0	0	0	0	0	0	1	2	1	0
496	0	46	2	1	1	38	0	2	1	5	2	0	0	0	0	0	0	0	0	1	0
497	0	66	4	1	1	38	0	2	5	5	2	0	0	1	1	1	2	1	6	1	0
498	0	47	2	0	1	38	0	2	5		0	0	0	0	0	0	0	1	2	1	0
499	0	50	2	1	1	38	0	2	3	53	1	0	0	0	0	0	0	0	0	1	0
500	1	35	1	1	0	38	0	2	3	13	2	0	0	0	0	0	2	1	9	1	0
501	1	46	2	0	2	38	0	2	5	3	2	0	1	0	0	0	2	1	2	1	0
502	0	74	5	1	2	38	0	2	5		0	1	0	0	0	0	0	0	0	1	0
503	1	28	0	0	0	28	0	3	4	0	0	0	0	0	0	0	0	0	0	1	0
504	1	32	1	0	0	28	0	3	5	50	1	0	0	0	0	0	0	1	2	1	0
505	1	23	0	0	0	28	0	3	5	0	0	1	1	0	0	0	0	1	2	1	0
506	1	25	0	0	0	28	0	3	5	19	1	0	0	0	0	0	0	0	0	1	0
507	0	25	0	0	0	28	0	3	5	0	0	0	0	0	1	3	1	0	0	1	0
508	1	21	0	0	0	28	0	3	5	0	0	0	0	0	0	0	0	1	2	1	0
509	1	24	0	0	0	28	0	3	5	0	0	0	0	1	1	15	2	1	1	1	0
510	0	22	0	1	0	28	0	3	5	0	0	0	0	0	0	0	0	1	2	1	0
511	1	26	0	0	0	28	0	3	5	19	1	0	0	0	0	0	0	0	0	1	0
512	1	26	0	0	0	28	0	3	5	19	1	0	0	0	0	0	0	0	0	1	0
513	1	24	0	1	0	28	0	3	5	0	0	0	0	0	0	0	0	1	2	1	0
514	1	26	0	0	0	28	0	3	5	0	0	0	0	0	0	0	0	1	6	1	0
515	0	29	0	0	0	28	0	3	5	19	1	0	0	0	0	0	1	1	2	1	0
516	1	25	0	0	0	28	0	3	5	0	0	0	0	1	3	20	2	1	2	1	0
517	0	25	0	0	0	28	0	3	5	0	0	0	0	0	0	0	0	1	2	0	0
518	0	36	1	1	1	28	0	3	5	19	1	0	0	0	0	0	0	0	0	1	0
519	1	28	0	0	0	28	0	3	5	19	1	0	0	0	0	0	0	0	0	0	0
520	1	22	0	0	0	28	0	3	5	0	0	0	0	0	0	0	1	0	0	0	0
521	1	24	0	1	0	28	0	3	5	0	0	0	0	1	1	20	2	1	2	1	0
522	0	20	0	0	0	28	0	3	5	0	0	0	0	0	0	0	0	0	0	0	0
523	1	21	0	0	0	28	0	3	5	0	0	0	0	0	0	0	0	1	2	1	0
524	1	21	0	0	0	28	0	3	5	0	0	0	0	0	0	0	0	1	2	1	0
525	0	21	0	1	0	28	0	3	5	0	0	0	0	0	0	0	0	1	2	1	0
526	0	23	0	0	0	28	0	3	5	0	0	0	0	0	0	0	0	0	0	0	0
527	1	24	0	1	0	28	0	3	5	0	0	0	0	0	0	0	0	0	0	1	0
528	1	24	0	0	0	28	0	3	5	19	1	0	0	0	0	0	0	0	0	1	0
529	0	22	0	0	0	28	0	3	5	0	0	0	0	0	0	0	0	1	2	1	0
530	0	22	0	0	0	28	0	3	5	0	0	0	0	0	0	0	0	1	2	1	0
531	0	24	0	1	0	28	0	3	5	19	1	0	0	0	0	0	0	0	0	1	0
532	1	32	1	1	1	38	0	2	5		0	1	0	1	10	6	2	1	3	1	0
533	0	26	0	0	1	38	0	2	5		0	0	0	1	3	23	2	0	1	1	0
534	0	66	4	0	1	38	0	2	2		0	1	0	1	5	50	2	1	3	0	0
535	1	40	1	0	1	38	0	2	3		0	0	0	1	25	5	1	1	3	1	0
536	0	37	1	0	1	38	0	2			0	0	0	0	0	0	0	0	0	1	0
537	0	67	4	0	1	38	0	2	3		0	0	0	1	1	3	0	1	1	1	0
538	0	65	4	0	1	38	0	2	0		0	0	0	1	0	0	0	1	3	1	0
539	1	20	0	1	1	38	0	2	3	0	0	0	0	0	0	0	0	0	0	1	0
540	0	34	1	0	1	38	0	2	4		0	0	0	0	0	0	0	0	0	1	0
541	0	41	2	0	1	38	0	2	3		0	0	0	0	0	0	0	1	2	1	0
542	0	53	3	0	1	38	0	2	5		0	0	0	0	0	0	0	1	2	0	0
543	1	45	2	0	0	38	0	2	3		0	0	0	0	0	0	0	1	2	1	0
544	1	43	2	0	1	38	0	2	3		0	0	0	0	0	0	0	1	0	1	0
545	0	73	5	1	2	38	0	2	0		0	1	0	0	0	0	0	0	0	0	0
546	0	47	2	0	1	38	0	2	2		0	1	0	0	0	0	0	1	2	1	0
547	1	28	0	0	1	38	0	2	2		0	0	0	1	2	2	2	1	1	1	0
548	1	38	1	1	1	38	0	2	1		0	0	0	0	0	0	0	0	0	1	0
549	0	25	0	0	0	38	0	2	4		0	0	0	0	0	0	0	0	0	1	0
550	0	20	0	0	0	38	0	2	4	0	0	0	0	0	0	0	0	0	0	0	0
551	1	28	0	1	0	38	0	2	2		0	0	0	0	0	0	0	0	0	1	0
552	0	33	1	0	0	38	0	2	2		0	1	0	0	0	0	0	0	0	0	0
553	0	41	2	0	1	38	0	2	4		0	0	0	0	0	0	0	0	0	0	0
554	0	31	1	1	0	38	0	2	2		0	0	0	1	0	0	0	0	1	1	0
555	0	28	0	0	0	38	0	2	5		0	0	0	1	2	2	0	1	3	1	0
556	1	24	0	1	0	38	0	2	5	25	2	0	0	1	1	2	2	1	3	1	0
557	1	23	0	1	0	38	0	2	4	25	2	0	0	1	4	6	2	1	3	1	0
558	1	26	0	0	0	38	0	2	5		0	0	0	1	3	3	2	1	3	1	0
559	1	21	0	0	0	38	0	2	4	0	0	0	0	1	1	1	2	0	1	1	0
560	1	29	0	0	0	38	0	2	5		0	0	0	1	1	4	2	1	3	1	0
561	0	36	1	0	1	38	0	2	3		0	1	0	1	2	20	1	0	1	1	1
562	0	37	1	1	0	38	0	2	3		0	0	0	1	1	20	1	0	1	1	0
563	0	24	0	0	0	38	0	2	2		0	0	0	1	2	2	1	0	1	0	0
564	1	20	0	0	0	38	0	2	2	0	0	0	0	0	0	0	0	0	0	1	0
565	1	24	0	1	0	38	0	2	5		0	0	0	0	0	0	0	0	0	0	0
566	1	26	0	0	0	38	0	2	2		0	0	0	1	2	2	2	0	0	0	0
567	0	46	2	0	1	38	0	2	4		0	0	0	0	0	0	0	0	0	0	0
568	0	66	4	0	1	38	0	2	0		0	1	0	1	1	2	0	1	2	0	0
569	0	71	5	0	2	38	0	2	2		0	1	1	1	1	3	1	0	0	0	0
570	0	55	3	0	2	38	0	2	5		0	1	0	1	1	5	0	0	0	0	0
571	1	67	4	0	2	38	0	2	2		0	1	0	0	0	0	0	0	0	1	0
572	0	18	0	0	0	38	0	2	3	0	0	0	0	1	4	2	0	1	3	1	0
573	0	25	0	0	1	38	0	2			0	0	0	0	0	0	0	0	0	1	0
574	0	29	0	0	1	38	0	2	3		0	0	0	0	0	0	0	0	0	1	0
575	0	18	0	0	0	38	0	2	2	0	0	0	0	1	5	17	1	1	2	1	0
576	1	27	0	1	0	38	0	2	0		0	0	0	1	1	2	2	1	1	0	0
577	1	32	1	0	1	38	0	2	4		0	0	1	0	0	0	0	1	2	1	0
578	1	22	0	0	0	38	0	2	2	0	0	0	0	1	5	3	0	0	0	1	0
579	1	32	1	0	1	38	0	2	4		0	0	0	0	0	0	0	1	6	1	0
580	1	44	2	0	1	38	0	2	4		0	1	0	1	5	1	2	1	2	1	0
581	1	22	0	0	0	38	0	2	2	0	0	0	1	0	0	0	0	1	2	1	0
582	1	37	1	1	1	38	0	2	4		0	0	0	0	0	0	0	1	2	1	0
583	1	41	2	0	2	38	0	2	4		0	0	0	1	5	6	2	1	2	1	0
584	1	64	4	1	1	38	0	2	0		0	0	0	0	0	0	0	0	0	0	0
585	0	48	2	0	1	38	0	2	0		0	0	0	1	2	3	2	1	2	1	0
586	0	28	0	1	0	38	0	2	2		0	0	0	0	0	0	0	0	0	1	0
587	1	63	4	1	1	38	0	2	4		0	1	1	0	0	0	0	0	0	1	0
588	0	44	2	1	1	38	0	2	1		0	0	0	1	7	10	2	0	0	1	0
589	1	46	2	1	1	38	0	2	5		0	0	0	1	5	1	2	1	2	1	0
590	0	40	1	0	1	38	0	2	2		0	1	0	0	0	0	0	1	2	1	0
591	1	63	4	0	1	38	0	2	2		0	0	0	0	0	0	0	0	0	1	0
592	1	64	4	0	0	38	0	2	0		0	0	0	1	1	1	2	0	0	1	0
593	1	35	1	1	1	38	0	2	5		0	0	0	0	0	0	0	0	0	1	0
594	0	58	3	0	1	38	0	2	2		0	1	1	1	5	25	0	0	0	1	0
595	0	40	1	1	1	0	0	2	5	50	1	0	0			12	2	0	0	1	0
596	0	35	1	1	1	1	0	2	2	51	1	0	0			9	2	0	0	1	0
597	0	35	1	0	0	28	0	3	5	50	1	1	1			0.1	2	1	2	1	0
598	0	27	0	1	0	28	0	3	5	50	1	0	1			6	2	0	0	1	0
599	0	33	1	0	1	0	0	2	5	60	1	0	0			1.7	1	1	2	1	0
600	0	30	0	0	0	4	0	3	5	50	1	0	1			6	2			1	0
601	0	20	0	1	0	5	0	1	3	51	1	0	0			2	2			1	0
602	0	25	0	1	0	28	0	3	3	51	1	0	0			1	2			1	0
603	0	26	0	1	0	28	0	3	5	50	1	0	0			1	2			1	0
604	0	25	0	0	0	28	0	3	5	50	1	0	0			0	2			1	0
605	0	25	0	0	0	28	0	3	5	50	1	0	0			1.4	2			1	0
606	0	22	0	1	0	28	0	3	3	51	1	0	0			1	2			1	0
607	0	37	1	1	1	28	0	3	5	50	1	0	1			12	2			1	0
608	0	24	0	0	0	9	0	3	5	50	1	1	1			3	2			1	0
609	0	29	0	0	0	28	0	3	5	50	1	0	0			6	2			1	0
610	0	23	0	0	0	11	0	1	3	60	1	0	0			4	2			1	0
611	0	27	0	0	1	28	0	3	3	60	1	0	0			0.9	1			1	0
612	0	25	0	0	0	13	0	3	5	50	1	0	0			5	2			1	0
613	1	36	1	0	1	28	0	3	5	50	1	0	0			12	2			1	0
614	0	23	0	0	0	28	0	3	5	50	1	0	0			5	2			1	0
615	0	33	1	0	0	28	0	3	5	60	1	0	1			1.1	1			1	0
616	0	19	0	0	0	28	0	3	5	60	1	0	1			0.4	1			1	0
617	0	33	1	0	1	14	0	2	3	60	1	0	0			6	1			1	0
618	0	18	0	1	0	14	0	2	3	51	1	0	0			2	1			1	0
619	0	23	0	1	0	14	0	2	3	51	1	0	0			2	1			1	0
620	0	37	1	0	1	14	0	2	5	50	1	0	1			10	2			1	0
621	0	39	1	0	1	28	0	3	4	60	1	0	0			3	1			1	0
622	0	31	1	0	1	9	0	3	5	50	1	0	1			2	1			1	0
623	0	30	0	0	0	28	0	3	5	50	1	0	0			8	2			1	0
624	1	24	0	0	0	17	0	3	5	50	1	0	0			2	2			1	0
625	0	33	1	0	1	28	0	3	3	51	1	0	0			3	1			1	0
626	0	34	1	1	1	28	0	3	5	51	1	0	0			10	1			1	0
627	0	24	0	0	0	13	0	3	3	51	1	0	0			0	1			1	0
628	0	28	0	1	0	13	0	3	4	51	1	0	0			0	1			1	0
629	0	26	0	0	0	13	0	3	5	51	1	0	0			0	1			1	0
630	0	23	0	1	0	5	0	1	4	0	0	0	0			3	2			1	0
631	0	29	0	1	1	5	0	1	4	0	0	0	0			3	1			1	0
632	0	21	0	1	0	0	0	2	4	0	0	0	0			3	1			1	0
633	0	24	0	0	0	5	0	1	5	50	1	0	1			4	2			1	0
634	0	19	0	0	0	5	0	1	4	0	0	0	0			2	1			1	0
635	0	22	0	0	0	5	0	1	4	0	0	0	0			0	1			1	0
636	0	23	0	0	0	18	0	1	4	0	0	0	0			0	1			1	0
637	1	20	0	1	0	1	0	2	4	0	0	0	0			0	2			1	0
638	0	20	0	1	0	14	0	2	4	0	0	1	1			3	0	1	3	1	0
639	0	20	0	0	0	13	0	3	4	0	0	0	0			0	0	0	0	1	0
640	0	38	1	0	1	28	0	3	5	50	1	0	0			0	1			1	0
641	0	33	1	0	1	20	0	3	5	50	1	0	0			4	1			1	0
642	0	42	2	0	1	28	0	3	5	50	1	0	0			12	2			1	0
643	0	58	3	1	1	21	0	3	4	51	1	0	0			0	1			1	0
644	0			1		22	0	3	2	51	1	0	0			0	2			1	0
645	0	22	0	1	0	5	0	1	4	0	0	0	0			0	1			1	0
646	0	44	2	1	1	28	0	3	4	51	1	0	0			0	1			1	0
647	1	23	0	0	0	28	0	3	5	60	1	0	0			1	2			1	0
648	0	27	0	1	0	28	0	3	4	51	1	0	0			10	1			1	0
649	1	20	0	1	0	28	0	3	4	51	1	0	0			0.2	2			1	0
650	0	40	1	1	1	28	0	3	5	50	1	1	1			10	1			1	0
651	1	25	0	0	0	28	0	3	5	60	1	0	0			0.5	2			1	0
652	0	23	0	0	0	28	0	3	5	60	1	0	0			1.5	1			1	0
653	1	23	0	1	0	28	0	3	4	51	1	0	0			3	2			1	0
654	0	31	1	1	0	28	0	3	5	50	1	0	0			0.3	1			1	0
655	0	25	0	1	0	27	0	2	5	51	1	0	0			0.3	2			1	0
656	0	27	0	0	0	1	0	2	5	60	1	0	0			4	1			1	0
657	0	27	0	1	0	0	0	2	4	51	1	0	0			6	1			1	0
658	0	26	0	1	0	1	0	2	4	51	1	0	0			0.3	1			1	0
659	0	19	0	1	0	28	0	3	4	51	1	0	0			0.1	2			1	0
660	0	20	0	1	0	28	0	3	4	51	1	0	0			2	1			1	0
661	0	21	0	1	0	9	0	3	4	51	1	0	1			3	1			1	0
662	0	42	2	0	1	28	0	3	5	50	1	0	0			12	2			1	0
663	0	29	0	0	0	28	0	3	5	50	1	0	0			1	2			1	0
664	0	44	2	0	1	13	0	3	5	50	1	0	0			17	2			1	0
665	1	31	1	0	0	28	0	3	5	50	1	0	0			7	2			1	0
666	0	27	0	0	0	28	0	3	5	60	1	0	0			4	1			1	0
667	1	25	0	1	0	28	0	3	2	60	1	0	0			6	2			1	0
668	0	21	0	1	0	28	0	3	2	60	1	0	0			3	1			1	0
669	0	26	0	1	0	0	0	2	4	51	1	0	0			2	1			1	0
670	1	30	0	1	0	28	0	3	3	51	1	0	0				2			1	0
671	0	20	0	1	0	28	0	3	4	51	1	0	0			2	2			1	0
672	0	41	2	0	1	14	0	2	4	60	1	0	0			1	1			1	0
673	0	32	1	1	0	28	0	3	3	51	1	0	0			8	1			1	0
674	1	39	1	1	1	28	0	3	5	50	1	0	0			8	2			1	0
675	0	21	0	0	0	28	0	3	4	0	0	0	0			1	1			1	0
676	0	21	0	0	0	13	0	3	4	0	0	0	0			1	1			1	0
677	0	22	0	0	0	28	0	3	4	0	0	0	0			1	1			1	0
678	1	22	0	1	0	9	0	3	4	0	0	0	0			2	2			1	0
679	0	22	0	1	0	28	0	3	4	0	0	0	0			0.3	2			1	0
680	0	22	0	0	0	28	0	3	4	0	0	1	0			2	2			1	0
681	0	21	0	0	0	28	0	3	4	0	0	0	0			1	1			1	0
682	1	23	0	0	0	17	0	3	4	0	0	0	0			0.3	2			1	0
683	0	25	0	0	0	28	0	3	4	0	0	1	0				1			1	0
684	1	19	0	0	0	33	0	3	4	0	0	0	0				2			1	0
685	0	20	0	0	0	28	0	3	4	0	0	0	0			1	2			1	0
686	0	26	0	1	0	28	0	3	4	0	0	1	1			2	2			1	0
687	0	19	0	0	0	17	0	3	4	0	0	0	0				1			1	0
688	0	24	0	1	0	9	0	3	4	0	0	0	0			1	2			1	0
689	0	19	0	0	0	28	0	3	4	0	0	0	0			2	1			1	0
690	0	20	0	0	0	28	0	3	4	0	0	0	0				1			1	0
691	0	19	0	1	0	28	0	3	4	0	0	0	0				2			1	0
692	0	25	0	1	0	28	0	3	4	0	0	0	0			1	2			1	0
693	0	20	0	0	0	28	0	3	4	0	0	0	0				2			1	0
694	0	20	0	1	0	28	0	3	4	0	0	0	0				2			1	0
695	0	21	0	1	0	28	0	3	4	0	0	0	1				1			1	0
696	0	28	0	1	0	28	0	3	4	0	0	0	0			5	2			1	0
697	0	22	0	1	0	28	0	3	4	0	0	0	0			3	1			1	0
698	0	29	0	0	1	17	0	3	5	50	1	1	1			12	2			1	0
699	0	23	0	1	0	17	0	3	0	51	1	0	0			3	1			1	0
700	1	24	0	0	0	14	0	2	4	60	1	1	0			7	2			1	0
701	0	25	0	0	0	17	0	3	1	60	1	1	0			8	1			1	0
702	1	32	1	0	0	28	0	3	5	50	1	1	0	1	6	30	2	1	3	1	0
703	0	34	1	1	1	1	0	2	4	51	1	0	0			10	1			1	0
704	1	25	0	1	0	28	0	3	1	51	1	0	0			4	2			1	0
705	0	23	0	1	0	28	0	3	1	51	1	0	0			0.1	2			1	0
706	0	27	0	0	0	28	0	3	5	50	1	0				3	1			1	0
707	0	32	1	1	0	37	0	3	2	51	1	0	1			5	2			1	0
708	0	25	0	0	0	28	0	3	5	60	1	0	0			2	1			1	0
709	0	22	0	0	0	28	0	3	5	50	1	1	0			5	1			1	0
710	0	30	0	1	0	28	0	3	2	51	1	0	0			0.5	2			1	0
711	0	27	0	0	0	28	0	3	5	60	1	0	0			6	1			1	0
712	0	24	0	1	0	28	0	3	5	51	1	0	0			4	1			1	0
713	0	31	1	1	0	0	0	2	1	51	1	0	0			0.7	1			1	0
714	0	28	0	0	1	28	0	3	5	50	1	0	0			6	1			1	0
715	0	30	0	0	1	28	0	3	5	50	1	0	0			6	2			1	0
716	0	28	0	1	0	28	0	3	4	51	1	0	0			0.8	1			1	0
719	0	21	0	0	0	28	0	3	4	0	0	0	0			12	2			1	0
720	0	36	1	1	1	0	0	2	5	50	1	0	0	0	0	12	1	1	2	1	0
721	0	23	0	1	0	28	0	3	5	50	1	0	0			1	2			1	0
722	0	34	1	0	1	0	0	2	5	20	2	1	0	0	0	3	1	1	2	1	0
723	0	36	1	0	0	13	0	3	5	50	1	0	0			11	1			1	0
724	0	39	1	1	1	40	0	3	5	50	1	0	0			12	2			1	0
725	1	30	0	0	0	28	0	3	5	50	1	0	0			4	2			1	0
726	0	35	1	1	1	28	0	3	5	50	1	0	0			12	0			1	0
727	0	23	0	0	0	28	0	3	5	50	1	0	0			6	2			1	0
728	0	49	2	1	1	28	0	3	5	50	1	0	0			15	1			1	0
729	0	23	0	0	0	28	0	3	5	50	1	0	0			3	2			1	0
730	0	28	0	1	0	28	0	3	5	50	1	0	1			10	2			1	0
731	0	32	1	0	0	28	0	3	5	50	1	1	1			4	1			1	0
732	0	57	3	0	1	28	0	3	5	50	1	0	0			5	0			1	0
733	1	25	0	1	0	28	0	3	4	0	0	0	0			4	1			1	0
737	0	76	4	1	1	28	0	3	5	50	1	0	0			50	2			1	0
738	0	57	3	1	1	28	0	3	5	50	1	0	0			20	0			1	0
739	0	34	1	0	0	28	0	3	5	62	1	0	0			7	1			1	0
743	0	30	0	0	1	28	0	3	5	62	1	0	0			7	0			1	0
744	1	26	0	1	0	28	0	3	5	62	1	0	0			2	1			1	0
747	0	44	2	0	1	28	0	3	6	50	1	0	0			10	1			1	0
748	0	24	0	0	0	28	0	3	5	50	1	0	0			1.5	1			1	0
750	0	24	0	1	0	28	0	3	5	62	1	0	0			1	1			1	0
751	0	40	1	1	1	28	0	3	6	62	1	0	0			16	1			1	0
752	0	28	0	0	0	28	0	3	2	62	1	0	0			10	1			1	0
757	1	61	4	1	1	28	0	3	5	62	1	1	0			35	1			1	0
761	0	28	0	1	0	28	0	3	5	50	1	1	0			6	2			1	0
765	1	25	0	1	0	28	0	3	5	50	1	0	0			1	1			1	0
781	0	60	3	1	1	9	0	3	5	50	1	0	0			35	1			1	0
782	0	31	1	0	0	9	0	3	5	62	1	0	0			0.9	1			1	0
788	0	29	0	1	0	64	0	1	6	62	1	0	0			6	0			1	0
792	1	27	0	0	0	13	0	3	5	50	1	0	0			0.7	2			1	0
793	0	27	0	0	0	28	0	3	5	51	1	0	0			1	1			1	0
794	0	30	0	1	0	28	0	3	5	51	1	0	0			6	1			1	0
795	0	30	0	1	0	28	0	3	5	51	1	0	0			1	1			1	0
796	0	23	0	1	0	28	0	3	4	51	1	0	0			5	2			1	0
797	0	24	0	0	0	28	0	3	4	51	1	0	0			3	1			1	0
798	0	32	1	0	1	28	0	3	5	60	1	0	0			0.8	1			1	0
799	0	23	0	0	0	1	0	2	5	50	1	0	0			6	1			1	0
800	0	23	0	0	0	28	0	3	5	50	1	0	0			3	1			1	0
801	0	48	2	0	0	5	0	1	6	50	1	0	0			15	1			1	0
802	0	22	0	0	0	65	0	1	4	0	0	0	0			1	1			1	0
804	1	23	0	1	0	5	0	1	4	0	0	0	0			2	1			1	0
805	0	25	0	0	0	28	0	3	5	50	1	0	1			3	1			1	0
806	0	32	1	0	0	17	0	3	5	50	1	0	0			2	1			1	0
807	0	24	0	1	0	28	0	3	5	50	1	0	0			4	1			1	0
808	1	23	0	1	0	17	0	3	5	51	1	0	0			1	1			1	0
809	0	23	0	1	0	13	0	3	2	51	1	0	0			1	0			1	0
810	0	25	0	1	0	5	0	1	4	51	1	0	0			2	2			1	0
811	0	20	0	0	0	28	0	3	4	0	0	0	0			20		1	2	1	0
812	0	28	0	0	0	28	0	3	5	19	1	0	0	1		20	1	1	3	1	0
813	0	62	4	0	2	50	0	2	4	25	2	1	0			5	0	1	2	1	0
814	0	18	0	0	0	28	0	3	4	0	0	0	1			13	1	1	2	1	0
815	0	20	0	0	0	9	0	3	4	0	0	0	0			3	1	1	2	1	0
816	0	20	0	0	0	28	0	3	4	0	0	0	0			6	0	1	6	0	0
817	1	20	0	0	0	13	0	3	4	0	0	0	0	1		8	2	1	1	1	0
818	0	45	2	0	1	28	0	3	6	38	2	1	0			1		1	2	1	0
819	0	25	0	0	1	13	0	3	5	20	2	1	1	1		3	2	1	1	1	0
820	0	22	0	0	0	28	0	3	4	0	0	1	0	1		20	2	1	1	0	0
821	0	18	0	1	0	28	0	3	4	0	0	0	0	1		18	2	1	4	1	0
822	0	20	0	1	0	28	0	3	4	0	0	0	0			5	1	1	2	1	0
823	0	18	0	1	0	28	0	3	4	0	0	0	0				0	1	2	1	0
824	0	18	0	1	0	28	0	3	4	0	0	0	0			9	1	1	2	1	0
825	0	18	0	1	0	1	0	2	4	0	0	0	0			10	1	1	2	1	0
826	1	18	0	0	0	13	0	3	4	0	0	0	0	1		10	2	1	3	1	0
827	0	20	0	0	0	28	0	3	4	0	0	0	0			20	0	1	2	1	0
828	1	20	0	0	0	13	0	3	4	0	0	0	0			7	1	1	2	1	0
829	0	19	0	0	0	13	0	3	4	0	0	0	0	1		19	1	1	3	0	0
830	0	38	1	0	1	28	0	3	5	25	2	0	0			6	1	1	2	1	0
831	0	20	0	0	0	13	0	3	4	0	0	0	0			4	0	1	2	0	0
832	1	53	3	0	1	13	0	3	3	25	2	0	0			2	0	1	6	1	0
833	0	20	0	0	0	28	0	3	4	0	0	0	0			18	1	1	2	1	0
834	1	20	0	0	0	28	0	3	4	0	0	0	0			4	0	1	2	1	0
835	0	20	0	0	0	28	0	3	4	0	0	0	0	1		15	2	1	3	1	0
836	0	59	3	0	1	28	0	3	5	34	2	0	0			45	0	1	2	1	0
837	1	19	0	0	0	13	0	3	5	0	0	1	0	1		15	1	1	3	1	0
838	0	50	2	0	1	28	0	3	4	25	2	0	0	1		6	1	1	1	1	0
839	0	53	3	0	1	28	0	3	5	25	2	0	0			2	0	1	2	1	0
840	0	62	4	0	1	13	0	3	5	25	2	0	0			10	0	1	2	1	0
841	0	53	3	0	1	28	0	3	5	25	2	0	0			16	1	1	6	1	0
842	0	33	1	1	0	17	0	3	5	25	0	1	0				1	1	2	1	0
843	0	20	0	0	0	28	0	3	4	0	0	0	0			19		1	2	1	0
844	0	20	0	0	0	28	0	3	4	0	0	0	0			6	1	1	2	1	0
845	0	45	2	1	1	28	0	3	5	25	2	0	0			10	0	1	2	1	0
846	0	18	0	1	0	17	0	3	4	0	0	0	0			8.58	1	1	6	1	0
847	0	44	2	1	1	28	0	3	5	25	2	0	0	1		10	1	1	3	1	0
848	1	55	3	1	1	28	0	3	5	25	2	0	0	1		6	1	1	3	1	0
849	0	47	2	0	1	13	0	3	5	25	2	0	0			10	0	1	2	1	0
850	1	21	0	1	0	28	0	3	4	0	0	0	0			1	1	1	2	1	0
851	1	27	0	0	1	13	0	3	5	25	2	0	0			15	0	1	6	1	0
852	1	30	0	0	0	28	0	3	5	25	2	0	0	1		10	2	1	3	1	0
853	0	20	0	0	0	17	0	3	4	0	0	0	0			1.33	1	1	2	1	0
854	0	19	0	0	0	17	0	3	4	0	0	0	0			15	1	1	2	1	0
855	0	30	0	1	0	28	0	3	4	25	2	0	0			0.33	1	1	2	1	0
856	0	19	0	1	0	28	0	3	4	0	0	0	0	1		7	1	1	3	1	0
857	1	18	0	0	0	28	0	3	4	0	0	0	0	1		12	2	1	1	1	0
858	0	20	0	0	0	17	0	3	4	0	0	0	0	1		3	1	1	1	1	0
859	0	61	4	1	1	28	0	3	5	25	2	0	0				0	1	6	1	0
860	0	20	0	0	0	28	0	3	4	0	0	0	0			19	1	1	2	1	0
861	0	20	0	0	0	17	0	3	4	0	0	0	0			0.42	0	1	2	1	0
862	0	20	0	0	0	28	0	3	4	0	0	0	0			4	0	1	2	1	0
863	0	20	0	1	0	28	0	3	4	0	0	0	0	1		5	2	1	1	1	0
864	0	19	0	1	0	28	0	3	4	0	0	0	1			11	0	1	2	1	0
865	0	40	1	0	1	13	0	3	3	25	2	0	0	1		0.17	1	1	3	1	0
866	0	19	0	0	0	28	0	3	4	0	0	0	0			12	0	1	2	1	0
867	0	20	0	1	0	28	0	3	4	0	0	0	0	1		2.04	1	1	3	1	0
868	0	21	0	0	0	28	0	3	4	0	0	0	0	1		3	2	1	1	0	0
869	0	21	0	0	0	28	0	3	4	0	0	0	0			9	0	1	2	1	0
870	0	19	0	1	0	70	0	1	4	0	0	0	0	1		0.75	1	1	1	1	0
871	0	22	0	1	0	17	0	3	5	0	0	0	0	1		17	1	1	4	0	0
872	0	20	0	0	0	28	0	3	4	0	0	0	0			16	1	1	2	1	0
873	0	54	3	0	1	13	0	3	5	25	2	0	0			7	0	1	6	1	0
874	0	20	0	0	0	27	0	2	4	0	0	0	0			2	1	1	6	1	0
875	0	20	0	0	0	13	0	3	4	0	0	0	0			0.42	1	1	6	1	0
876	0	20	0	1	0	28	0	3	4	0	0	0	0			4	1	1	2	1	0
877	0	21	0	0	0	13	0	3	4	0	0	0	0			8.92	1	1	2	1	0
878	0	20	0	0	0	28	0	3	4	0	0	1	0	1		10	1	1	3	1	0
879	1	21	0	0	0	28	0	3	4	0	0	0	0	1			2	1	1	1	0
880	0	40	1	0	1	28	0	3	5	0	0	0	0				0	1	6	0	0
881	0	34	1	1	1	28	0	3	5	0	0	0	0				0	1	6	0	0
882	0	21	0	0	0	13	0	3	4	0	0	0	0			11	1	1	2	1	0
883	0	19	0	0	0	17	0	3	4	0	0	1	0	1		17	2	1	3	1	0
884	0	19	0	0	0	28	0	3	4	0	0	0	0			3	1	1	2	1	0
885	1	19	0	0	0	13	0	3	4	0	0	0	0	1		5.17	2	1	3	1	0
886	0	18	0	0	0	28	0	3	4	0	0	0	1			3.5	1	1	5	1	0
887	0	29	0	1	0	17	0	3	5	25	2	0	0				1	1	6	1	0
888	0	20	0	1	0	28	0	3	4	0	0	0	0			7	1	1	2	1	0
889	0	19	0	0	0	17	0	3	4	0	0	0	0	1		2.33	1	1	1	0	0
890	0	35	1	1	1	17	0	3				0	0					1	6	1	0
891	0	48	2	0	1	13	0	3				0	0					1	6	1	0
892	0	18	0	0	0	28	0	3	4	0	0	0	0			3	1	1	2	1	0
893	0	19	0	0	0	28	0	3	4	0	0	0	0	1		6	1	1	4	1	0
894	1	19	0	0	0	13	0	3	4	0	0	1	0	1		19	2	1	1	1	0
895	1	19	0	0	0	28	0	3	4	0	0	1	0	1		19	2	1	1	1	0
896	0	19	0	1	0	28	0	3	4	0	0	0	0	1		1.5	1	1	3	1	0
897	0	20	0	0	0	28	0	3	4	0	0	0	0			1.67	1	1	2	1	0
898	0	19	0	0	0	13	0	3	4	0	0	0	0	1		8.42	2	1	4	1	0
899	0	20	0	1	0	17	0	3	4	0	0	0	1			5.33	1	1	2	1	0
900	0	21	0	0	0	28	0	3	4	0	0	1	0			7	0	1	2	1	0
901	0	20	0	0	0	28	0	3	4	0	0	1	0			3	0	1	2	1	0
902	0	19	0	0	0	28	0	3	4	0	0	0	1			19	0	1	2	1	0
903	0	19	0	0	0	13	0	3	4	0	0	0	0	1		16.42	1	1	3	1	0
904	0	18	0	0	0	13	0	3	4	0	0	0	0			3.5	1	1	2	1	0
905	0	18	0	0	0	17	0	3	4	0	0	0	1			3.08	1	1	2	1	0
906	0	20	0	0	0	28	0	3	4	0	0	0	0			3.16	0	1	2	1	0
907	1	60	3	0	1	28	0	3	5	19	1	1	0			4	0	1	2	0	0
908	1	45	2	1	1	14	0	2				0	0				2	1	6	1	0
909	1	20	0	0	0	27	0	2	4	0	0	1	0			15	1	1	2	1	0
910	0	23	0	1	0	70	0	1	5	20	2	0	0			1	0	1	2	1	0
911	1	56	3	0	1	17	0	3	4			0	1			0	0	1	2	1	0
912	0	75	3	0	2	13	0	3	1			0	1	1		6	1	1	1	0	0
913	0	25	0	0	0	13	0	3	5			0	0	1		1	1	1	1	1	0
914	0	23	0	0	0	68	0	2	2			0	0	1		5	1	1	3	1	0
915	0	19	0	0	0	13	0	3	2	0	0	0	0			0	0	1	2	1	0
916	0	20	0	0	0	27	0	2	2	0	0	0	0	1		5	1	1	3	1	0
917	0	46	2	0	1	17	0	3	2			0	0	1		0.75	1	1	3	1	0
918	0	19	0	0	0	27	0	2	2	0	0	0	0			0	0	1	2	1	0
919	0	20	0	0	0	17	0	3	2	0	0	0	0	1		15	2	1	3	1	0
920	0	22	0	0	0	28	0	3	2	0	0	0	0			0	1	1	2	1	0
921	0	19	0	0	0	69	0	2	2	0	0	0	0	1		0	1	1	4	1	0
922	1	20	0	0	0	28	0	3	2	0	0	0	0	1		10	2	1	1	1	0
924	0	27	0	1	0	13	0	3	2			0	0			0	0	0	0	1	0
925	0	24	0	1	0	28	0	3	5			0	0			0	0	0	0	1	0
926	0	31	1	0	0	28	0	3	5			0	0			0	1	1	2	1	0
927	1	22	0	0	0	28	0	3	5	0	0	0	0	1		3	1	1	3	1	0
928	1	20	0	0	0	13	0	3	2	0	0	0	0				0	0	0	1	0
929	0	21	0	0	0	28	0	3	5	0	0	0	0			0	1	1	2	1	0
930	0	22	0	0	0	28	0	3	5	0	0	0	0			0	0	1	2	0	0
931	0	30	0	1	1	14	0	2	2			0	0				0	0	0	0	0
932	0	31	1	0	0	13	0	3	5			0	0				0	0	0	0	1
933	1	54	3	0	1	13	0	3	1			0	0	1		11	1	1	3	1	0
934	0	19	0	0	0	28	0	3	2	0	0	1	0			0	1	1	2	0	0
935	1	19	0	0	0	9	0	3	2	0	0	0	1	1		10	2	1	3	1	0
936	0	19	0	0	0	28	0	3	2	0	0	0	0			0	0	0	0	0	0
937	1	22	0	0	0	13	0	3	2			0	0	1		3	1	1	1	1	0
938	0	19	0	0	0	28	0	3	2	0	0	0	0			0	0	0	0	1	0
939	0	19	0	0	0	28	0	3	2	0	0	0	1	1		4	1	1	3	1	0
940	0	20	0	0	0	67	0	2	2	0	0	0	0			8	0	0	0	0	0
941	0	19	0	0	0	1	0	2	4	0	0	0	0	1		0.25	1	1	3	0	0
942	1	27	0	0	1	28	0	3	2			0	0			0	0	0	0	1	0
943	1	28	0	1	0	28	0	3	2			0	0				0	1	2	1	0
944	1	21	0	0	0	13	0	3	1	0	0	0	0	1			0	1	1	1	0
945	1	42	2	1	1	13	0	3	5			1	0				0	0	0	1	0
946	1	21	0	0	0	13	0	3	2	0	0	1	0	1		5	2	1	3	1	0
947	0	25	0	0	0	17	0	3	5			0	0				0	0	0	1	1
948	0	55	3	0	1	28	0	3	5			1	0				1	1	2	1	0
949	1	52	3	0	1	13	0	3	1			1	1	1		3	2	1	1	1	0
950	0	22	0	1	0	28	0	3	2			0	1				0	0		1	0
951	1	55	3	0	1	13	0	3	0			1	0	1		10	2	1	3	1	0
952	1	51	3	1	1	14	0	2	2			0	0	1		2	2	1	1	1	0
953	0	28	0	0	0	13	0	3	2			0	1			0	0	0	0	1	0
954	0	39	1	0	1	28	0	3	5			0	0			0	0	0	0	1	0
955	0	20	0	0	0	28	0	3	4	0	0	0	0			0	0	0	0	1	0
956	1	22	0	0	0	13	0	3	5	0	0	0	0	1		1	2	1	1	1	0
957	0	24	0	0	0	13	0	3	5			0	0			0	0	0	0	1	0
958	1	29	0	0	0	13	0	3	5			0	0			0	0	0	0	1	0
959	1	25	0	0	0	13	0	3	5			0	0	1		3	2	1	3	1	0
960	1	28	0	1	1	13	0	3	5			1	0	1		23	2	1	1	1	0
961	0	21	0	0	0	13	0	3	0	0	0	0	0			4	0	1	2	0	0
962	1	23	0	0	0	28	0	3	5			0	0	1		1	2	1	3	1	0
963	0	58	3	1	1	28	0	3	1			0	0	1		1	1	1	3	0	0
964	1	28	0	0	0	28	0	3	2			0	0	1		1	2	1	3	0	0
965	0	22	0	0	0	17	0	3	1	0	0	0	0			0	0	0	0	0	0
966	1	18	0	0	0	28	0	3	1	0	0	0	0			0	0	0	0	0	0
967	1	49	2	1	1	50	0	2	1			0	0			3	0	1	2	1	0
968	1	27	0	0	0	28	0	3	5			0	0			5	0	1	6	1	0
969	1	18	0	0	0	28	0	3	1	0	0	0	1			4	0	1	2	1	0
970	1	38	1	0	1	40	0	2	2			0	0			0	0	0	0	1	0

## Sheet: LEGEND-ALL
LEGEND
RST			SEX		AGECAT	AGE category		LOCQ	LOC	Location-Actual		PRO	profession		PROCAT	0	Student
0	NEG		0	FEMALE	0	18-30		0	0	Minglanilla		0	Student	0		1	Health-related profession
1	POS		1	MALE	1	31-40		0	1	Talisay		1	Medical Representative	1		2	Non-health related profession
					2	41-50		0	28	Punta		2	Medical specialist	1		3	Prefer not to say
					3	51-60		0	28	Talamban		3	Business personnel	2
					4	61-70		0	4	Naga		4	Pharmaceutical personnel	1
					5	71 up		0	5	Barili		5	self-employed	2	LOCQ	1	Rural
								0	28	Banilad		6	I.T. Personnel	2		2	Sub-urban
EDU	highest educational attainment							0	28	Pit-os		7	Customer service representative	2		3	Urban
0	elementary level			1	elementary graduate	6	post graduate	0	28	Lahug		8	Electrical engineer	2
2	high school level			3	high school graduate	7	associate graduate	0	9	Pardo		9	Financial Analyst	2
4	college level			5	college graduate			0	28	Tisa Labangon		10	unemployed	2
								0	11	Argao		11	photographer	2
YEA	number of years working with small animals / cats							0	28	Mabolo		12	Driver	2
								0	13	Mandaue City		13	Vendor	2
PRSM	present medical condition			PO	Pet ownership			0	14	Carcar		14	household help	2
0	absent			0	no			0	28	Labangon		15	Airline representative	2
1	present			1	yes			0	9	Basak		16	Accountant	2
								0	17	Lapu Lapu		17	Engineer	2
PRVM	previous medical condition			FRE	Frequency of physical contact with animals/cats			0	18	Alegria		18	Assistant Manager	2
0	absent			0	none			0	28	Pasil Cebu City		19	Physician/Nurse	1
1	present			1	occasional			0	9	Bulacao		20	Educator/teacher	2
				2	frequent			0	9	Inayawan		21	part-time tutor	2
indicate present/previous medical cond.								0	9	Basak Pardo		22	Office clerk	2
0	None			PET				0	28	Jakosalem		23	Collection officer	2
1	Hypertension			0	none			0	28	Sambag 1		24	Account officer	2
2	Ulcerative colitis			1	cats			0	28	Ramos St.		25	Office/Admin Staff	2
3	Colds			2	dogs			0	28	Talamban		26	Secretary	2
4	Cough			3	both cats and dogs			0	27	Consolacion		27	Performance Analyst	2
5	Cough and Colds			4	dogs, cats, birds			0	28	Cebu City		28	Researcher	2
6	Bradycardia and GERD			5	fish			0	28	Urgello Cebu City		29	HR representative	2
7	Gastroenteritis, Frontal sinusitis			6	dogs, birds, pigs, chickens, fish			0	28	Tisa		30	Food and Beverage manager	2
8	Chalazion			7	cats and birds			0	28	Rodriguez St, Cebu City		31	Retiree	2
9	Contact dermititis			8	dogs and fish			0	33	Toledo City		32	Lecturer	2
10	Gall stones, fatty liver			9	Dogs, chickens, ducks			0	28	Pasil		33	Civil Engineer	2
11	Asthma			10	Dog and spider			0	28	Mango Ave, Cebu City		34	HR personnel/psychometrician	1
12	Apendicitis			11	Dogs and chicken (bird)			0	28	MJ Cuenco Ave, Cebu City		35	Project Supervisor	2
13	BPPV			12	Cats, dogs and fish			0	37	Bulacao Pardo		36	Project Engineer/ technical	2
14	1-week hospitalization			13	Dogs, iguana, snake			0	38	Liloan		37	Engineer/Naval Architect	2
15	UTI			14	pigeons			2	39	Danao		38	Manager	2
16	Cancer			15	dogs, turtle AND CAT			0	40	Compostela		39	Safety Officer	2
17	anemia			16	goat and cow			0	28	Guadalupe		40	Assistant Engineer	2
18	GERD			17	dogs, cat, cow, carabo			2	42	Moalboal		41	Mechanical Engineer	2
19	Dengue			18	goat and chicken			3	28/43	Hippodromo		42	Liaison Officer	2
20	heartburn, migraine			19	chicken			0	28	Banawa		43	Financial Paraplanner	2
21	epilepsy							1	45	Dalaguete		44	motorcycle/ tricycle driver	2
22	hypokalemia			PRE	Pregnant			3	28/46	Mambaling		45	Overseas Filipino Worker	2
23	HIP Surgery			0	No			1	28/47	Junquera Cebu City		46	Parking valet	2
24	Diabetes and hypertension			1	Yes			1	48	Leyte		47	Cook	2
25	Pneumonia							1	28/49	Sambag 2 Cebu City		48	Graphic designer	2
26	TB			STR	Eat street foods			1	50	San Fernando		49	Housewife	2
27	FEVER			0	No			1	28/51	Bulusan		50	Veterinarian	1
28	STOMACHE			1	Yes			3	28/52	Apas		51	Vet assistant / Animal handler	1
29	DIZZINESS							4	28/53	Tejero		52	electrical engine assistant	2
30	gout/ arthritis							3	54	Boljoon		53	Baranggay Health Worker	1
31	LBM							3	55	Dumanjug		54	Waiter	2
								1	56	Pasay City		55	Carpenter	2
								1	57	Negros Oriental		56	Cashier	2
								1	58	Daanbantayan		57	Make-up artist	2
								3	59	Boho*		58	Baranggay Tanod	2
								1	60	Bacolod*		59	PNP/Police	2
								3	61	Carmen
								1	62	Sogod, Cebu
								1	63	Catmon Cebu
								1	64	San Remigio
								0	65	Borbon
								0	66	Camotes Island - San Francisco, Danao Lake, Poro, Pilar
								3	67	Daanbantayan
								0	68	Consolacion
								0	69	Sibonga
								0	70	Bantayan
								0	71	Bogo
								0	72	Madridejos

## Sheet: Sheet1
ID	IDC	RST	AGE	AGECAT	SEX	CIV	LOCCAT	LOC	EDU	PRO	PROCAT	PRSM	PRSMind	PRVM	PRVMind	CAT	NUM	YEA	FRE	PO	PET	STR	PRE	YFEA	AFC	ALFC
ID	IDC	RST	AGE	AGEC	SEX	CIV	LOCCAT	LOC	EDU	PRO	PROCAT	PRSM	PRSMind	PRVM	PRVMind	CAT	NUM	YEA	FRE	PO	PET	STR	PRE
