# Supplementary material for: Endemicity of Toxoplasma infection and its associated risk factors in Cebu, Philippines
Source: PLoS One. 2019 Jun 12;14(6):e0217989. doi: 10.1371/journal.pone.0217989 (PMC6561560; doi:10.1371/journal.pone.0217989)
Supplement: S2 Data — Excel file of raw data obtained for cats. (XLSX) [file pone.0217989.s007.xlsx]

## Sheet: PROFILE-Cats
ID No	RST	TYPE	LOC	SEX	NEUTSPAY	COND	DIET	LTTR	OUT	OTA
1	0	1	Oppra	1	1	0	3	0	1	1
2	0	1	Banawa	1	1	0	3	0	1	1
3	0	1	Guadalupe Garbage	0	1	0	3	0	1	1
4	0	1	Guadalupe Garbage	1	0	0	3	0	1	1
5	0	1	Guadalupe Garbage	1	1	0	3	0	1	1
6	1	1	Banawa Rustans	0	1	0	3	0	1	1
7	1	1	Banawa Forest Hills	0	1	0	3	0	1	1
8	0	1	Banawa Forest Hills	0	1	0	3	0	1	1
9	0	1	Capitol M. Velez	1	1	0	3	0	1	1
10	0	1	Garbage Guadalupe	1	1	0	3	0	1	1
11	0	1	Garbage Guadalupe	0	1	0	3	0	1	1
12	0	1	Mango Raintree	0	1	0	3	0	1	1
13	0	1	Fuente Baseline	1	1	0	3	0	1	1
14	0	1	Manalili Colon	0	1	0	3	0	1	1
15	1	1	Banawa Forest Hills	1	1	0	3	0	1	1
16	0	1	Inayawan	1	1	0	3	0	1	1
17	1	1	Banawa Forest Hills	1	1	0	3	0	1	1
18	1	1	Banawa Forest Hills	1	1	0	3	0	1	1
19	0	1	Garbage Guadalupe	0	1	0	3	0	1	1
20	0	1	Sapangdaku	0	1	0	3	0	1	1
21	0	1	City Pound	1	0	0	3	0	1	1
22	0	1	Lahug	1	1	0	3	0	1	1
23	1	1	Sapangdaku	1	1	0	3	0	1	1
24	0	1	Sapangdaku	0	1	0	3	0	1	1
25	0	1	Sapangdaku	1	0	0	3	0	1	1
26	0	1	Sapangdaku	1	0	0	3	0	1	1
27	0	1	Sapangdaku	1	0	0	3	0	1	1
28	0	1	Labangon Garbage	1	1	0	3	0	1	1
29	0	1	Urgello	0	1	0	3	0	1	1
30	0	1	Oppra	1	1	0	3	0	1	1
31	1	1	Guadalupe Garbage	0	1	0	3	0	1	1
32	0	1	Guadalupe Garbage	0	1	0	3	0	1	1
33	0	1	Fuente Baseline	1	1	0	3	0	1	1
34	1	1	Fuente Baseline	1	1	0	3	0	1	1
35	0	1	Labangon Garbage	0	0	0	3	0	1	1
36	0	1	Guadalupe Garbage	1	1	0	3	0	1	1
37	1	1	Sapangdaku	0	0	0	3	0	1	1
38	0	1	Mabolo Landers	0	0	0	3	0	1	1
39	0	1	Sapangdaku	0	0	0	3	0	1	1
40	1	2	Ayala	1	0	0	0	1	0	1
41	1	2	Ayala	1	1	0	0	1	0	1
42	1	2	Ayala	0	0	0	0	1	0	1
43	1	2	Ayala	0	1	0	0	1	0	1
44	1	2	Ayala	0	0	0	0	1	0	1
45	1	2	Ayala	1	1	0	0	1	0	1
46	1	0	Fair View Pardo	0	0	0	0	1	0	1
47	1	0	Fair View Pardo	0	0	0	0	1	0	1
48	0	0	Fair View Pardo	0	0	0	0	1	0	1
49	1	0	Fair View Pardo	0	0	0	0	1	1	1
50	1	0	Fair View Pardo	1	0	0	0	1	1	1
51	0	0	Punta Cebu	1	0	0	3	0	0	1
52	1	0	Punta Cebu	1	0	0	3	0	1	1
53	0	0	Punta Cebu	1	0	0	1	0	1	1
54	0	0	Punta Cebu	0	0	0	1	0	1	1
55	0	0	Punta Cebu	1	0	0	1	0	1	1
56	0	0	Punta Cebu	1	0	0	1	0	1	1
57	0	0	Punta Cebu	1	1	0	1	0	1	1
58	0	0	Punta Cebu	0	0	0	1	0	1	1
59	0	0	Punta Cebu	1	0	0	1	0	1	1
60	0	0	Tres de Abril	1	0	0	1	0	1	1
61	1	0	Tres de Abril	0	0	0	1	0	1	1
62	0	0	Katipunan Labangon	0	0	0	0	0	1	1
63	1	1	Tres de Abril	0	0	0	0	0	1	0
64	1	0	Katipunan Labangon	0	1	0	0	0	1	1
65	0	0	Katipunan Labangon	0	0	0	0	1	1	1
66	0	0	Katipunan Labangon	0	0	0	0	1	1	1
67	0	0	Katipunan Labangon	1	1	0	0	1	1	1
68	0	0	Katipunan Labangon	1	1	0	0	1	1	1
69	0	2	Katipunan Labangon	0	0	1	1	0	0	1
70	0	0	Tres de Abril	1	0	0	1	0	1	1
71	1	0	Tres de Abril	0	0	0	1	0	1	1
72	1	1	Tres de Abril	1	0	0	1	0	1	1
73	1	0	C. Padilla	1	0	0	1	0	0	0
74	0	0	Kalubihan Public Market	0	0	0	0	1	1	1
75	0	0	Labangon	0	0	0	0	1	1	1
76	0	0	Labangon	1	0	0	0	0	1	1
77	1	0	Labangon	0	0	0	1	1	1	1
78	1	0	Tisa	0	1	0	1	1	1	1
79	1	0	Tisa	1	0	0	1	0	1	1
80	0	0	Tisa	0	0	0	1	0	1	1
81	0	0	Punta Cebu	1	0	0	1	0	1	1
82	1	0	Punta Cebu	1	0	0	1	0	1	1
83	1	0	Punta Cebu	1	0	0	1	0	1	1
84	0	0	Punta Cebu	0	0	0	1	0	1	1
85	1	0	Punta Cebu	0	0	0	0	1	1	1
86	0	0	Punta Cebu	1	0	0	0	1	1	1
87	0	0	Punta Market	1	0	0	0	0	1	1
88	0	0	Punta Market	1	0	0	0	0	1	1
89	0	0	Punta Market	1	0	0	1	0	1	1
90	1	0	Liloan	0	1	0	3	1	1	1
91	1	0	Liloan	1	0	0	3	0	1	1
92	1	0	Liloan	0	0	0	3	1	1	1
93	1	2	Liloan	0	0	0	3	0	1	1
94	0	1	Liloan Mahayahay	1	0	0	3	0	1	1
95	1	1	Liloan Mahayahay	1	0	0	3	0	1	1
96	1	1	Liloan Mahayahay	1	0	0	3	0	1	1
97	1	1	Liloan Mahayahay	1	0	0	3	0	1	1
98	0	1	Liloan Mahayahay	0	1	0	3	0	1	1
99	0	1	Liloan Mahayahay	1	0	0	3	0	1	1
100	1	1	Liloan Mahayahay	1	0	0	3	0	1	1
101	1	1	Liloan Mahayahay	0	1	0	3	0	1	1
102	1	0	Liloan Yati	0	0	0	3	1	0	0
103	1	0	Liloan Yati	1	0	0	3	1	0	0
104	1	0	Liloan Yati	1	0	0	3	1	0	0

## Sheet: LEGEND
LEGEND: SEROLOGICAL SURVEY OF TOXOPLASMOSIS IN CATS
TYPE	Type of cat		SEX		AGE
0	Household or domesticated		0	FEMALE
1	Rescued or in shelter		1	MALE
2	Stray
NEUTSPAY	Neutered or spayed		COND	Body condition	DIET
0	No		0	Good	0	Commercial food
1	Yes		1	Bad	1	Table food
					2	Raw meat
					3	Mixed
LTTR	Use of litter tray (feces)		OUT	Access to outdoors or hunting
0	No		0	No
1	Yes		1	Yes
OTA	other animals
0	No
1	Yes
LOC		LOCC	LOCC		LOCQ	LOCQ
0	Oppra	0	0	Cebu City	3	1	Rural
1	Banawa	1	1	Banawa/Guadalupe	3	2	Sub-urban
2	Guadalupe Garbage	1	2	Pardo	3	3	Urban
3	Banawa Rustans	1	3	Lahug	3
4	Banawa Forest Hills	1	4	Labangon	3
5	Capitol M. Velez	0	5	Liloan	3
6	Mango Raintree	0			3
7	Fuente Baseline	0			3
8	Manalili Colon	0			3
9	Inayawan	2			2
10	Sapangdaku	1			3
11	City Pound	0			3
12	Lahug	3			3
13	Labangon Garbage	4			3
14	Urgello	0			3
15	Mabolo Landers	0			3
16	Fair View Pardo	2			3
17	Punta Cebu	4			3
18	Tres de Abril	4			3
19	Katipunan Labangon	4			3
20	C. Padilla	0			3
21	Kalubihan Public Market	0			3
22	Tisa	4			3
23	Liloan	5			2
