# Supplementary material for: Endemicity of Toxoplasma infection and its associated risk factors in Cebu, Philippines
Source: PLoS One. 2019 Jun 12;14(6):e0217989. doi: 10.1371/journal.pone.0217989 (PMC6561560; doi:10.1371/journal.pone.0217989)
Supplement: S3 Data — Excel file of raw data obtained for slaughter pigs. (XLSX) [file pone.0217989.s008.xlsx]

## Sheet: Pigs
ID No	RST	LOC	REAR	SEX
1	0	0	1	1
2	0	1	0	0
3	0	0	1	0
4	0	1	0	0
5	0	1	0	0
6	0	2	1	1
7	0	1	0	0
8	1	1	0	0
9	0	1	0	1
10	0	1	0	0
11	0	1	0	1
12	0	0	1	1
13	0	3	0	1
14	0	3	0	1
15	0	3	0	1
16	1	3	0	0
17	0	1	0	0
18	0	3	0	1
19	0	0	1	0
20	0	0	1	0
21	1	0	1	0
22	0	1	0	0
23	0	0	1	1
24	0	1	0	1
25	0	1	0	0
26	0	0	1	0
27	0	2	1	0
28	1	2	1	0
29	0	1	0	0
30	0	3	0	1
31	0	1	0	0
32	1	4	1	1
33	0	3	0	1
34	0	5	1	0
35	0	0	1	1
36	0	3	0	1
37	0	0	1	1
38	0	3	0	1
39	0	0	1	0
40	0	0	1	1
41	0	1	1	0
42	0	0	1	1
43	0	0	1	1
44	1	0	1	0
45	0	1	0	1
46	1	1	0	0
47	0	1	0	1
48	0	3	0	0
49	0	3	0	1
50	0	3	0	1
51	0	1	0	0
52	0	3	0	0
53	0	3	0	1
54	0	1	0	1
55	0	1	0	0
56	0	3	0	0
57	0	1	0	0
58	0	3	0	1
59	0	1	0	1
60	0	1	0	0
61	0	6	1	0
62	1	7	1	0
63	0	6	1	0
64	0	6	1	1
65	0	6	1	1
66	0	6	1	1
67	0	6	1	0
68	0	7	1	0
69	0	7	1	1
70	0	6	1	0
71	0	7	1	1
72	0	7	1	0
73	0	6	1	1
74	0	6	1	1
75	0	7	1	0
76	0	6	1	0
77	0	6	1	1
78	0	6	1	0
79	0	7	1	1
80	0	6	1	0
81	1	7	1	0
82	0	5	1	0
83	0	6	1	0
84	0	6	1	1
85	0	7	1	1
86	0	5	1	0
87	0	8	0	0
88	0	7	1	0
89	1	6	1	1
90	0	7	1	1
91	0	8	0	1
92	0	8	0	1
93	0	7	1	1
94	0	7	1	1
95	0	8	0	1
96	1	6	1	0
97	1	6	1	0
98	0	6	1	0
99	0	2	1	1
100	0	6	1	1
101	0	0	1	0
102	0	0	1	1
103	1	0	1	1
104	1	3	0	1
105	0	3	0	1
106	0	3	0	1
107	0	3	0	1
108	0	0	1	1
109	0	3	0	1
110	0	3	0	1
111	0	3	0	1
112	0	3	0	1
113	0	3	0	1
114	0	1	0	1
115	0	3	0	1
116	0	1	0	0
117	0	3	0	1
118	0	3	0	0
119	0	1	0	0
120	0	3	0	1
121	0	5	1	1
122	0	3	0	1
123	0	1	0	1
124	0	3	0	1
125	0	3	0	1
126	0	3	0	0
127	0	1	0	0
128	0	6	1	0
129	0	7	1	0
130	0	7	1	0
131	0	7	1	0
132	0	6	1	0
133	0	7	1	1
134	0	7	1	1
135	0	7	1	0
136	0	6	1	1
137	0	7	1	0
138	0	6	1	1
139	0	6	1	0
140	0	7	1	0
141	0	7	1	1
142	0	7	1	0
143	0	6	1	0
144	0	5	1	1
145	0	7	1	1
146	0	7	1	0
147	1	6	1	0
148	0	6	1	0
149	0	7	1	0
150	0	6	1	1
151	0	7	1	0
152	1	6	1	0
153	0	3	0	0
154	0	7	1	1
155	0	7	1	0
156	0	7	0	1
157	0	7	1	0
158	0	8	0	1
159	0	8	0	1
160	0	7	1	1
161	0	7	1	1
162	0	7	1	0
163	0	8	0	1
164	0	9	1	1
165	0	8	0	1
166	0	9	1	1
167	0	9	1	0
168	0	3	1	1
169	0	9	1	1
170	0	8	0	1
171	0	2	1	1
172	0	7	1	0
173	0	3	1	0
174	0	7	1	1
175	0	7	1	1
176	0	10	1	0
177	0	7	1	0
178	0	0	1	1
179	0	0	1	0
180	0	1	0	1
181	0	1	0	0
182	0	1	0	1
183	0	1	0	0
184	0	1	0	1
185	0	0	1	0
186	0	1	0	1
187	0	0	1	0
188	0	1	0	0
189	0	1	0	0
190	0	1	0	0
191	1	1	0	1
192	1	1	0	1
193	0	3	0	0
194	0	3	0	1
195	0	3	0	1
196	0	5	1	1
197	0	3	0	1
198	0	1	0	0
199	0	1	0	1
200	0	1	0	0
201	0	1	0	1
202	0	1	0	0
203	0	1	0	1
204	0	1	0	0
205	0	1	0	1
206	0	1	0	0
207	0	1	0	0
208	0	0	1	1
209	0	3	0	1
210	0	3	0	0
211	0	3	0	0
212	0	3	0	1
213	0	3	0	1
214	0	3	0	0
215	0	3	0	0
216	1	7	1	0
217	0	6	1	0
218	0	6	1	0
219	0	7	1	1
220	0	6	1	1
221	0	7	1	1
222	0	6	1	0
223	0	6	1	1
224	1	7	1	1
225	0	6	1	1
226	0	7	1	1
227	0	6	1	1
228	0	7	1	0
229	0	3	0	1
230	1	6	1	1
231	0	6	1	1
232	0	7	1	0
233	0	6	1	1
234	1	3	0	1
235	0	6	1	1
236	0	6	1	1
237	0	7	1	1
238	0	7	1	1
239	1	9	1	0
240	0	7	1	0
241	0	7	1	1
242	1	8	0	0
243	0	7	1	1
244	0	7	1	0
245	0	7	1	0
246	0	9	1	1
247	0	8	1	0
248	0	8	1	0
249	0	7	1	0
250	0	7	1	1
251	0	8	0	0
252	0	8	0	0
253	0	7	1	1
254	0	7	1	1
255	0	7	1	0
256	1	7	1	1
257	0	7	1	0
258	0	7	1	1
259	0	7	1	1
260	0	9	1	1
261	0	5	1	1
262	0	7	1	0
263	0	7	1	1
264	0	2	1	1
265	0	5	1	1
266	0	5	1	0
267	0	7	1	1
268	0	5	1	1
269	0	5	1	1
270	0	5	1	0
271	0	5	1	1
272	0	5	1	1
273	0	7	1	1
274	0	0	1	1
275	0	1	0	1
276	0	1	0	0
277	0	1	0	1
278	0	1	0	0
279	0	1	0	1
280	0	1	0	0
281	1	1	0	1
282	1	1	0	1
283	1	1	0	0
284	1	1	0	0
285	0	1	0	1
286	0	7	1	0
287	0	1	0	1
288	0	1	0	1
289	0	1	0	1
290	0	0	1	1
291	0	0	1	0
292	1	1	0	0
293	1	0	1	1
294	0	1	0	1
295	0	1	0	1
296	0	1	0	0
297	0	1	0	1
298	0	1	0	0
299	0	1	0	0
300	1	1	0	1
301	0	1	0	1
302	0	1	0	0
303	0	1	0	0
304	0	1	0	1
305	0	1	0	1
306	0	3	0	0
307	0	3	0	0
308	1	3	0	1
309	0	3	0	1
310	0	3	0	1
311	1	3	0	1
312	1	1	0	0
313	0	1	0	1
314	0	1	0	0
315	0	1	0	1
316	0	3	0	1
317	0	1	0	0
318	0	1	0	0
319	0	1	0	0
320	0	1	0	1
321	1	6	1	0
322	0	3	0	1
323	0	1	0	1
324	0	3	0	1
325	0	3	0	0
326	1	1	0	1
327	0	6	1	1
328	0	7	1	0
329	0	3	0	0
330	0	3	0	1
331	0	1	0	0
332	0	6	1	0
333	0	7	1	0
334	0	6	1	1
335	0	7	1	0
336	0	3	0	0
337	0	6	1	1
338	0	3	0	0
339	0	6	1	1
340	0	7	1	0
341	1	7	1	0
342	0	3	0	0
343	0	7	1	0
344	0	3	0	1
345	0	7	1	0
346	0	6	1	1
347	0	7	1	1
348	0	5	1	1
349	1	6	1	0
350	0	7	1	1
351	0	7	1	0
352	0	7	1	1
353	0	7	1	1
354	0	7	1	0
355	0	6	1	1
356	0	7	1	0
357	1	7	1	1
358	0	6	1	0
359	1	5	1	1
360	1	7	1	1
361	0	3	0	0
362	0	6	1	1
363	0	7	1	0
364	0	7	1	0
365	0	7	1	1
366	0	2	1	1
367	1	7	1	1
368	1	7	1	0
369	0	8	0	1
370	1	8	0	1
371	0	7	1	1
372	0	8	0	1
373	0	8	0	0
374	0	5	1	1
375	0	5	1	0
376	1	5	1	0
377	0	6	1	1
378	0	5	1	0
379	1	7	1	1
380	0	8	0	1
381	0	5	1	1
382	0	7	1	0
383	1	7	1	0
384	1	0	1	1
385	0	3	0	1
386	0	1	0	1
387	0	1	0	0
388	1	0	1	1
389	0	3	0	1
390	0	3	0	0
391	0	3	0	0
392	0	1	0	0
393	0	3	0	0
394	0	3	0	0
395	0	3	0	0
396	0	3	0	0
397	0	3	0	0
398	0	0	1	1
399	0	1	0	0
400	0	1	0	1
401	0	1	0	0
402	0	6	1	0
403	0	1	0	1
404	0	6	1	0
405	0	6	1	1
406	0	6	1	0
407	0	6	1	0
408	0	1	0	0
409	0	6	1	1
410	0	1	0	1
411	0	6	1	0
412	0	7	1	1
413	0	7	1	1
414	0	7	1	0
415	0	7	1	1
416	0	6	1	1
417	0	7	1	1
418	0	7	1	1
419	1	3	0	0
420	0	7	1	1
421	0	7	1	1
422	0	7	1	1
423	0	7	1	1
424	0	3	0	0
425	0	3	0	0
426	0	7	1	1
427	0	3	0	0
428	0	7	1	1
429	0	9	1	1
430	0	9	1	1
431	0	3	0	0
432	0	9	1	1
433	0	3	0	1
434	0	6	1	0
435	0	7	1	1
436	0	7	1	0
437	0	9	1	1
438	0	6	1	1
439	0	7	1	0
440	0	7	1	1
441	0	7	1	1
442	0	7	1	1
443	0	5	1	0
444	0	5	1	1
445	0	8	0	1
446	1	8	0	1
447	0	8	0	0
448	0	8	0	1
449	0	8	0	1
450	0	5	1	1
451	0	5	1	0
452	0	5	1	0
453	0	5	1	1
454	0	6	1	1
455	0	7	1	1
456	0	5	1	0
457	0	5	1	0
458	0	5	1	1
459	0	7	1	1
460	0	5	1	0
461	0	7	1	0
462	0	7	1	1
463	0	3	0	0
464	0	3	0	1
465	0	3	0	1
466	0	3	0	1
467	0	1	0	1
468	1	0	1	1
469	0	3	0	1
470	1	1	0	0
471	1	1	0	0
472	1	0	1	1
473	0	1	0	0
474	0	1	0	1
475	0	1	0	1
476	0	0	1	1
477	0	1	0	0
478	0	5	1	0
479	1	5	1	1
480	0	5	1	1
481	0	0	1	0
482	0	1	0	1
483	1	5	1	1
484	1	1	0	0
485	1	1	0	1
486	1	1	0	1
487	1	0	1	1
488	1	1	0	0
489	0	5	1	0
490	0	0	1	1
491	1	0	1	1
492	0	0	1	1
493	1	6	1	0
494	1	0	1	1
495	0	0	1	1
496	1	5	1	1
497	0	3	0	1
498	0	3	0	1
499	0	3	0	1
500	0	0	1	0
501	0	3	0	0
502	0	3	0	1
503	0	3	0	0
504	1	3	0	0
505	0	3	0	1
506	0	0	1	1
507	0	0	1	0
508	0	3	0	0
509	0	0	1	1
510	0	1	0	0
511	0	1	0	0
512	1	0	1	1
513	0	1	0	1
514	0	1	0	0

## Sheet: LEGEND
SEROPREVALENCE OF TOXOPLASMOSIS IN PIGS IN CEBU
LOC	Location of pig source		SEX
0	Talisay		0	FEMALE
1	Excelsior Farm		1	MALE
2	Barili
3	San Fernando
4	Cebu City	REAR	Rearing system
5	Naga City	0	intensive (closed environment)
6	Carcar	1	Non-intensive (open/backyard)
7	Bantayan
8	Minglanilla
9	Carmen
10	Compostela

## Sheet: Sheet1
CHADS	NAME	ID No	AGE	SEX	CIV	LOC	EDU	PRO	PRSM	PRSMind	PRVM	PRVMind	CAT	NUM	YEA	CCC	FRE	OTA	PO	PET	STR	PRE
PO 100	NAME	ID	RST	AGE	AGEC3	SEX	CIV	LOC	EDU	PRO	PRSM	indps	PRVM	indpv	PO	PET	NUM	YPO	CYE	PCCATS	STR	PRE	PCS	indpcs	MDBC	ind	OTA
NEW	NAME	ID No	AGE	SEX	CIV	LOC	EDU	PRO	PRSM	PRSMind	PRVM	PRVMind	CAT	NUM	YEA	CCC	FRE	OTA	PO	PET	STR	PRE
VETS	NAME	ID	RST	LOCC	LOCA	WORK	AGE	SEX	HEA	NOW	HOTB	MED C	PMEDC	SYMP
